# Supplementary material for: A taxon-rich and genome-scale phylogeny of Opisthokonta
Source: PLoS Biol. 2024 Sep 16;22(9):e3002794. doi: 10.1371/journal.pbio.3002794 (PMC11426530; doi:10.1371/journal.pbio.3002794)
Supplement: S1 Table — (XLSX) [file pbio.3002794.s004.xlsx]

## Sheet: Table S1
Figure credits
No.	Phylum	Species name	Source links	Author	licence type	licence links
1	Annelida	Lumbricus terrestris	https://www.inaturalist.org/photos/221738166	Наталья Ромина	CC BY-NC 4.0	https://creativecommons.org/licenses/by-nc/4.0/
2	Mollusca	Aplysia californica	https://www.inaturalist.org/photos/297254041	Lisa	CC BY-NC 4.0	https://creativecommons.org/licenses/by-nc/4.0/
3	Bryozoa	Bugula neritina	https://www.inaturalist.org/photos/215293091	Sean Ono	CC BY-NC 4.0	https://creativecommons.org/licenses/by-nc/4.0/
4	Arthopoda	Zeugodacus cucurbitae	https://www.inaturalist.org/photos/117790609	Doreen	CC BY 4.0	https://creativecommons.org/licenses/by/4.0/
5	Echinodermata	Acanthaster planci	https://www.inaturalist.org/photos/249098184	uwkwaj	CC BY-NC 4.0	https://creativecommons.org/licenses/by-nc/4.0/
6	Cephalochordata	Epigonichthys hectori	https://www.inaturalist.org/photos/209703168	Luca Davenport-Thomas	CC BY-SA 4.0	https://creativecommons.org/licenses/by-sa/4.0/
7	Actinopterygii	Boleophthalmus pectinirostris	https://commons.wikimedia.org/w/index.php?search=Boleophthalmus+pectinirostris&title=Special:MediaSearch&go=Go&type=image	Totti	CC BY-SA 4.0	https://creativecommons.org/licenses/by-sa/4.0/
8	Aves	Zosterops borbonicus	https://www.inaturalist.org/photos/210138781	pierrickferret	CC BY-NC 4.0	https://creativecommons.org/licenses/by-nc/4.0/
9	Mammals	Muntiacus muntjak	https://www.inaturalist.org/photos/34068208	Mark Bolnik	CC BY 4.0	https://creativecommons.org/licenses/by/4.0/
10	Cniarada	Craspedacusta sowerbii	https://www.inaturalist.org/photos/178347568	domindo	CC BY-NC 4.0	https://creativecommons.org/licenses/by-nc/4.0/
11	Poriforea	Spongilla lacustris	https://www.inaturalist.org/photos/2755549	Kirt L. Onthank	CC BY-SA 4.0	https://creativecommons.org/licenses/by-sa/4.0/
12	Ctenophora	Mnemiopsis leidyi	https://www.inaturalist.org/photos/173832279	Klaus Kevin Kristensen	CC BY 4.0	https://creativecommons.org/licenses/by/4.0/
13	Choanoflagellatea	Salpingoeca gracilis	https://www.inaturalist.org/photos/251166763	Peter Oehler	CC BY-NC 4.0	https://creativecommons.org/licenses/by-nc/4.0/
14	Filasterea	Ministeria vibrans	https://commons.wikimedia.org/wiki/File:Ministeria_vibrans.jpeg	Arnau Sebé-Pedrós & Iñaki Ruiz-Trillo	CC BY 3.0	https://creativecommons.org/licenses/by/3.0/deed.en
15	Basidiomycota	Suillus luteus	https://www.inaturalist.org/photos/94131221	Reiner Richter	CC BY-NC-SA 4.0	https://creativecommons.org/licenses/by-nc-sa/4.0/
16	Ascomycota	Saccharomyces cerevisiae	https://commons.wikimedia.org/wiki/File:Saccharomyces_cerevisiae_SEM.jpg	Mogana Das Murtey and Patchamuthu Ramasamy	CC BY-SA 3.0	https://creativecommons.org/licenses/by-sa/3.0/deed.en
17	Mucoromycota	Phycomyces blakesleeanus	https://www.inaturalist.org/photos/199462864	rowanny	CC BY-NC 4.0	https://creativecommons.org/licenses/by-nc/4.0/
18	Chytridiomycota	Synchytrium papillatum	https://www.inaturalist.org/photos/33408790	dlbowls	CC BY-NC 4.0	https://creativecommons.org/licenses/by-nc/4.0/
19	Zoopagomycota	Rhopalomyces elegans	https://www.inaturalist.org/photos/182523693	peterzuidland	CC BY-NC 4.0	https://creativecommons.org/licenses/by-nc/4.0/
20	Nucleariida	Nuclearia thermophila	https://commons.wikimedia.org/wiki/File:Nuclearia_sp_Nikko.jpg		CC BY-SA 2.5	https://creativecommons.org/licenses/by-sa/2.5/deed.en
