# Supplementary material for: A taxon-rich and genome-scale phylogeny of Opisthokonta
Source: PLoS Biol. 2024 Sep 16;22(9):e3002794. doi: 10.1371/journal.pbio.3002794 (PMC11426530; doi:10.1371/journal.pbio.3002794)
Supplement: S2 Table — (XLSX) [file pbio.3002794.s005.xlsx]

## Sheet: Table S2
	Details of data matrices
	matrix name	suffix	description	OGs	taxa	positions	Missing data
	BUSCO_complete	#1	all 228 OGs	228	348	72657	0.3293
	BUSCO_rouge_removed	#2	exclude Tunicaraptor	228	347	72657	0.3287
	BUSCO_LB	#3	exclude 27 taxa with the largest long branch score	228	320	72657	0.3324
	BUSCO_60 taxa	#4	preserving all the taxa from Filasterea, Ichthyosporea and Plurformea, and expand the sampling by select one or two representives from other lineages	228	60	72657	0.3496
	BUSCO_120 taxa	#5	Further expand the sampling by randomly selecting additional 60 taxa from the remaining pool of candidates.	228	120	72657	0.3386
	BUSCO_180 taxa	#6	Repeat the previous step.	228	180	72657	0.3265
	BUSCO_240 taxa	#7	Repeat the previous step.	228	240	72657	0.3305
	BUSCO_fast_site_3000	#8	remove 3000 fastest evolving sites	228	347	69657	0.323
	BUSCO_fast_site_6000	#9	remove 6000 fastest evolving sites	228	347	66657	0.3184
	BUSCO_fast_site_9000	#10	remove 9000 fastest evolving sites	228	347	63657	0.3154
	BUSCO_phylogenetic_usefulness10	#11	subsampling the best 90% OGs based on phylogenetic usefulness	205	347	66174	0.3242
	BUSCO_phylogenetic_usefulness20	#12	subsampling the best 80% OGs based on phylogenetic usefulness	182	347	61098	0.3177
	BUSCO_phylogenetic_usefulness30	#13	subsampling the best 70% OGs based on phylogenetic usefulness	160	347	55398	0.312
	BUSCO_RCFV10	#14	subsampling the best 90% OGs based on RCFV	205	347	66765	0.3245
	BUSCO_RCFV20	#15	subsampling the best 80% OGs based on RCFV	182	347	63063	0.3217
	BUSCO_RCFV30	#16	subsampling the best 70% OGs based on RCFV	160	347	58356	0.3173
	BUSCO_missing_data10	#17	subsampling the best 90% OGs based on missing data	205	347	62442	0.3093
	BUSCO_missing_data20	#18	subsampling the best 80% OGs based on missing data	182	347	54202	0.2928
	BUSCO_missing_data30	#19	subsampling the best 70% OGs based on missing data	160	347	48946	0.2851
	Orthofinder_complete	#1	all 440 OGs	440	348	113123	0.3115
	Orthofinder_rouge_removed	#2	exclude Tunicaraptor	440	347	113123	0.3113
	Orthofinder_LB	#3	exclude 27 taxa with the largest long branch score	440	320	113123	0.3104
	Orthofinder_60 taxa	#4	preserving all the taxa from Filasterea, Ichthyosporea and Plurformea, and expand the sampling by select one or two representives from other lineages	440	60	113123	0.3318
	Orthofinder_120 taxa	#5	Further expand the sampling by randomly selecting additional 60 taxa from the remaining pool of candidates.	440	120	113123	0.3251
	Orthofinder_180 taxa	#6	Repeat the previous step.	440	180	113123	0.3135
	Orthofinder_240 taxa	#7	Repeat the previous step.	440	240	113123	0.3145
	Orthofinder_fast_site_3000	#8	remove 3000 fastest evolving sites	440	347	110123	0.3071
	Orthofinder_fast_site_6000	#9	remove 6000 fastest evolving sites	440	347	107123	0.304
	Orthofinder_fast_site_9000	#10	remove 9000 fastest evolving sites	440	347	104123	0.3007
	Orthofinder_phylogenetic_usefulness10	#11	subsampling the best 90% OGs based on phylogenetic usefulness	396	347	105690	0.3
	Orthofinder_phylogenetic_usefulness20	#12	subsampling the best 80% OGs based on phylogenetic usefulness	352	347	96572	0.2856
	Orthofinder_phylogenetic_usefulness30	#13	subsampling the best 70% OGs based on phylogenetic usefulness	308	347	88248	0.2766
	Orthofinder_RCFV10	#14	subsampling the best 90% OGs based on RCFV	396	347	106563	0.2996
	Orthofinder_RCFV20	#15	subsampling the best 80% OGs based on RCFV	352	347	99207	0.2889
	Orthofinder_RCFV30	#16	subsampling the best 70% OGs based on RCFV	308	347	91600	0.2799
	Orthofinder_missing_data10	#17	subsampling the best 90% OGs based on missing data	396	347	102685	0.2893
	Orthofinder_missing_data20	#18	subsampling the best 80% OGs based on missing data	352	347	93265	0.2724
	Orthofinder_missing_data30	#19	subsampling the best 70% OGs based on missing data	308	347	84709	0.2592
	Tikhonenkov_complete	#1	all 201 OGs	201	348	95808	0.274
	Tikhonenkov_rouge_removed	#2	exclude Tunicaraptor	201	347	95808	0.2739
	Tikhonenkov_LB	#3	exclude 27 taxa with the largest long branch score	201	320	95808	0.2822
	Tikhonenkov_60 taxa	#4	preserving all the taxa from Filasterea, Ichthyosporea and Plurformea, and expand the sampling by select one or two representives from other lineages	201	60	95808	0.2615
	Tikhonenkov_120 taxa	#5	Further expand the sampling by randomly selecting additional 60 taxa from the remaining pool of candidates.	201	120	95808	0.2683
	Tikhonenkov_180 taxa	#6	Repeat the previous step.	201	180	95808	0.2709
	Tikhonenkov_240 taxa	#7	Repeat the previous step.	201	240	95808	0.2718
	Tikhonenkov_fast_site_3000	#8	remove 3000 fastest evolving sites	201	347	92808	0.2691
	Tikhonenkov_fast_site_6000	#9	remove 6000 fastest evolving sites	201	347	89808	0.2653
	Tikhonenkov_fast_site_9000	#10	remove 9000 fastest evolving sites	201	347	86808	0.2617
	Tikhonenkov_phylogenetic_usefulness10	#11	subsampling the best 90% OGs based on phylogenetic usefulness	181	347	85397	0.2731
	Tikhonenkov_phylogenetic_usefulness20	#12	subsampling the best 80% OGs based on phylogenetic usefulness	161	347	78508	0.273
	Tikhonenkov_phylogenetic_usefulness30	#13	subsampling the best 70% OGs based on phylogenetic usefulness	141	347	70217	0.2727
	Tikhonenkov_RCFV10	#14	subsampling the best 90% OGs based on RCFV	181	347	85535	0.2645
	Tikhonenkov_RCFV20	#15	subsampling the best 80% OGs based on RCFV	161	347	77788	0.2611
	Tikhonenkov_RCFV30	#16	subsampling the best 70% OGs based on RCFV	141	347	70879	0.2598
	Tikhonenkov_missing_data10	#17	subsampling the best 90% OGs based on missing data	181	347	80415	0.2459
	Tikhonenkov_missing_data20	#18	subsampling the best 80% OGs based on missing data	161	347	66704	0.2252
	Tikhonenkov_missing_data30	#19	subsampling the best 70% OGs based on missing data	141	347	56630	0.2131
