# Supplementary material for: A taxon-rich and genome-scale phylogeny of Opisthokonta
Source: PLoS Biol. 2024 Sep 16;22(9):e3002794. doi: 10.1371/journal.pbio.3002794 (PMC11426530; doi:10.1371/journal.pbio.3002794)
Supplement: S3 Table — (XLSX) [file pbio.3002794.s006.xlsx]

## Sheet: Table S3
				Detailed information of the 348 taxa used in this study
Species_name	Phylum	Class	Order	Family	Genus	Type	Accession/address	Singe	Duplicate	Incomplete	Missing
Cavenderia_fasciculata	Amoebozoa	Eumycetozoa	Acytosteliales	Cavenderiaceae	Cavenderia	Genome	ftp://ftp.ncbi.nlm.nih.gov/genomes/all/GCF/000/203/815/GCF_000203815.1_DFas_2.0/GCF_000203815.1_DFas_2.0_protein.faa.gz	90.2	0.4	3.5	5.9
Dictyostelium_discoideum	Amoebozoa	Eumycetozoa	Dictyosteliales	Dictyosteliaceae	Dictyostelium	Genome	ftp://ftp.ncbi.nlm.nih.gov/genomes/all/GCF/000/004/695/GCF_000004695.1_dicty_2.7/GCF_000004695.1_dicty_2.7_protein.faa.gz	89.8	3.9	1.6	4.7
Dictyostelium_purpureum	Amoebozoa	Eumycetozoa	Dictyosteliales	Dictyosteliaceae	Dictyostelium	Genome	ftp://ftp.ncbi.nlm.nih.gov/genomes/all/GCF/000/190/715/GCF_000190715.1_v1.0/GCF_000190715.1_v1.0_protein.faa.gz	87.8	1.2	3.5	7.5
Heterostelium_album	Amoebozoa	Eumycetozoa	Acytosteliales	Acytosteliaceae	Heterostelium	Genome	ftp://ftp.ncbi.nlm.nih.gov/genomes/all/GCF/000/004/825/GCF_000004825.1_PolPal_Dec2009/GCF_000004825.1_PolPal_Dec2009_protein.faa.gz	85.9	0.8	7.5	5.8
Mastigamoeba_balamuthi	Amoebozoa		Mastigamoebida	Mastigamoebidae	Mastigamoeba	Genome	https://bioinformatics.psb.ugent.be/gdb/mastigamoeba/Masba_prot_LATEST.tfa.gz	77.6	2.4	4.3	15.7
Tieghemostelium_lacteum	Amoebozoa	Eumycetozoa	Dictyosteliales	Raperosteliaceae	Tieghemostelium	Genome	ftp://ftp.ncbi.nlm.nih.gov/genomes/all/GCA/001/606/155/GCA_001606155.1_ASM160615v1/GCA_001606155.1_ASM160615v1_protein.faa.gz	90.2	0.8	4.7	4.3
Nutomonas_longa	Ancyromonadida		Ancyromonadida		Nutomonas	Transcriptome	http://multicellgenome.com/meet-our-organisms	50.2	1.2	28.2	20.4
Aplysia_californica	Mollusca	Gastropoda	Aplysiida	Aplysiidae	Aplysia	Genome	GCF_000002075.1	75.3	23.1	0.8	0.8
Biomphalaria_glabrata	Mollusca	Gastropoda		Planorbidae	Biomphalaria	Genome	GCF_000457365.1	67.5	18.8	10.2	3.5
Bugula_neritina	Bryozoa	Gymnolaemata	Cheilostomatida	Bugulidae	Bugula	Genome	GCA_010799875.2	65.9	8.6	13.3	12.2
Capitella_teleta	Annelida	Polychaeta		Capitellidae	Capitella	Genome	GCA_000328365.1	92.2	2	4.3	1.5
Paraphelidium_tribonemae	Aphelida	Aphelida	Aphelidea	Aphelidiaceae	Paraphelidium	Transcriptome	https://doi.org/10.6084/m9.figshare.7339469.v1	82	5.9	3.5	8.6
Thecamonas_trahens	Apusomonadida			Apusomonadidae	Thecamonas	Genome	ftp://ftp.ncbi.nlm.nih.gov/genomes/all/GCF/000/142/905/GCF_000142905.1_TheTra_May2010/GCF_000142905.1_TheTra_May2010_protein.faa.gz	81.6	0	7.1	11.3
Anopheles_gambiae	Arthropoda	Insecta	Diptera	Culicidae	Anopheles	Genome	GCF_000005575.2	93.3	5.1	1.2	0.4
Aphidius_gifuensis	Arthropoda	Insecta	Hymenoptera	Braconidae	Aphidius	Genome	GCA_014905175.1	90.6	5.5	0.4	3.5
Aphis_craccivora	Arthropoda	Insecta	Hemiptera	Aphididae	Aphis	Genome	GCA_009835225.1	91	4.7	2.4	1.9
Apolygus_lucorum	Arthropoda	Insecta	Hemiptera	Miridae	Apolygus	Genome	GCA_009739505.2	91	2.7	3.1	3.2
Arctia_plantaginis	Arthropoda	Insecta	Lepidoptera	Erebidae	Arctia	Genome	GCA_902825455.1	92.9	2.4	2	2.7
Atta_cephalotes	Arthropoda	Insecta	Hymenoptera	Formicidae	Atta	Genome	GCF_000143395.1	96.5	1.2	1.2	1.1
Clunio_marinus	Arthropoda	Insecta	Diptera	Chironomidae	Clunio	Genome	GCA_900005825.1	95.3	2	1.2	1.5
Drosophila_melanogaster	Arthropoda	Insecta	Diptera	Drosophilidae	Drosophila	Genome	GCF_000001215.4	60.4	39.6	0	0
Drosophila_willistoni	Arthropoda	Insecta	Diptera	Drosophilidae	Drosophila	Genome	GCF_000005925.1	94.5	5.5	0	0
Dufourea_novaeangliae	Arthropoda	Insecta	Hymenoptera	Halictidae	Dufourea	Genome	GCF_001272555.1	91.8	7.8	0.4	0
Frieseomelitta_varia	Arthropoda	Insecta	Hymenoptera	Apidae	Frieseomelitta	Genome	GCA_011392965.1	95.7	0.8	2	1.5
Ignelater_luminosus	Arthropoda	Insecta	Coleoptera	Elateridae	Ignelater	Genome	GCA_011009095.1	89.8	3.1	3.9	3.2
Lamprigera_yunnana	Arthropoda	Insecta	Coleoptera	Lampyridae	Lamprigera	Genome	GCA_013368075.1	92.2	2	2	3.8
Lucilia_cuprina	Arthropoda	Insecta	Diptera	Calliphoridae	Lucilia	Genome	GCF_000699065.1	91.4	7.8	0.8	0
Onthophagus_taurus	Arthropoda	Insecta	Coleoptera	Scarabaeidae	Onthophagus	Genome	GCF_000648695.1	88.6	11.4	0	0
Pediculus_humanus	Arthropoda	Insecta	Phthiraptera	Pediculidae	Pediculus	Genome	GCF_000006295.1	94.1	0	4.3	1.6
Tigriopus_californicus	Arthropoda	Hexanauplia	Harpacticoida	Harpacticidae	Tigriopus	Genome	GCA_007210705.1	88.6	0.4	5.1	5.9
Vespula_pensylvanica	Arthropoda	Insecta	Hymenoptera	Vespidae	Vespula	Genome	GCA_014466175.1	96.9	0.4	1.2	1.5
Zeugodacus_cucurbitae	Arthropoda	Insecta	Diptera	Tephritidae	Zeugodacus	Genome	GCF_000806345.1	90.2	9.8	0	0
Akanthomyces_lecanii	Ascomycota	Sordariomycetes	Hypocreales	Cordycipitaceae	Akanthomyces	Genome	GCA_001636795.1	98.8	0.4	0.4	0.4
Aureobasidium_namibiae	Ascomycota	Dothideomycetes	Dothideales	Saccotheciaceae	Aureobasidium	Genome	GCF_000721765.1	98.8	0	0.4	0.8
Botrytis_tulipae	Ascomycota	Leotiomycetes	Helotiales	Sclerotiniaceae	Botrytis	Genome	GCA_004786125.1	99.2	0	0.8	0
Byssochlamys_spectabilis	Ascomycota	Eurotiomycetes	Eurotiales	Thermoascaceae	Byssochlamys(Paecilomyces)	Genome	GCF_004022145.1	99.6	0	0.4	0
Colletotrichum_shisoi	Ascomycota	Sordariomycetes	Glomerellales	Glomerellaceae	Colletotrichum	Genome	GCA_006783085.1	98.8	0.4	0.8	0
Coniella_lustricola	Ascomycota	Sordariomycetes	Diaporthales	Schizoparmaceae	Coniella	Genome	GCA_003019895.1	99.2	0	0.8	0
Curvularia_kusanoi	Ascomycota	Dothideomycetes	Pleosporales	Pleosporaceae	Curvularia	Genome	GCA_011058905.1	99.6	0	0.4	0
Delphinella_strobiligena	Ascomycota	Dothideomycetes	Dothideales	Dothioraceae	Delphinella	Genome	GCA_009982845.1	98.8	0	0.8	0.4
Diplodia_corticola	Ascomycota	Dothideomycetes	Botryosphaeriales	Botryosphaeriaceae	Diplodia	Genome	GCF_001883845.1	99.6	0	0.4	0
Fusarium_fujikuroi	Ascomycota	Sordariomycetes	Hypocreales	Nectriaceae	Fusarium	Genome	GCF_900079805.1	99.6	0	0.4	0
Helicocarpus_griseus	Ascomycota	Eurotiomycetes	Onygenales	Ajellomycetaceae	Helicocarpus	Genome	GCA_002573585.1	99.2	0	0.4	0.4
Hyaloscypha_variabilis	Ascomycota	Leotiomycetes	Helotiales	Hyaloscyphaceae	Hyaloscypha	Genome	GCA_002865655.1	98.8	0.4	0	0.8
Hypoxylon_sp_CI-4A	Ascomycota	Sordariomycetes	Xylariales	Hypoxylaceae	Hypoxylon	Genome	GCA_002120315.1	99.6	0	0	0.4
Lepidopterella_palustris	Ascomycota	Dothideomycetes	Mytilinidiales	Argynnaceae	Lepidopterella	Genome	GCA_001692735.1	98.8	0.4	0.8	0
Lophiotrema_nucula	Ascomycota	Dothideomycetes	Pleosporales	Lophiotremataceae	Lophiotrema	Genome	GCA_010015825.1	98.8	0	1.2	0
Lophium_mytilinum	Ascomycota	Dothideomycetes	Mytilinidiales	Mytilinidiaceae	Lophium	Genome	GCA_010093605.1	98.8	0	0.8	0.4
Penicillium_oxalicum	Ascomycota	Eurotiomycetes	Eurotiales	Aspergillaceae	Penicillium	Genome	GCA_000346795.1	99.2	0	0.8	0
Podospora_comata	Ascomycota	Sordariomycetes	Sordariales	Podosporaceae	Podospora	Genome	GCA_900290415.1	100	0	0	0
Pyricularia_grisea	Ascomycota	Sordariomycetes	Magnaporthales	Pyriculariaceae	Pyricularia	Genome	GCF_004355905.1	98.8	0	0.8	0.4
Rhizodiscina_lignyota	Ascomycota	Dothideomycetes	Aulographales	Rhizodiscinaceae	Rhizodiscina	Genome	GCA_010015805.1	98.8	0	0.4	0.8
Saccharomyces_cerevisiae	Ascomycota	Saccharomycetes	Saccharomycetales	Saccharomycetaceae	Saccharomyces	Genome	GCF_000146045.2	92.5	0.8	1.2	5.5
Sphaceloma_murrayae	Ascomycota	Dothideomycetes	Myriangiales	Elsinoaceae	Sphaceloma	Genome	GCA_002895985.1	99.6	0	0	0.4
Sphaerulina_musiva	Ascomycota	Dothideomycetes	Mycosphaerellales	Mycosphaerellaceae	Sphaerulina	Genome	GCF_000320565.1	99.6	0	0.4	0
Amanita_thiersii	Basidiomycota	Agaricomycetes	Agaricales	Amanitaceae	Amanita	Genome	GCA_002554575.1	98	0	2	0
Botryobasidium_botryosum	Basidiomycota	Agaricomycetes	Cantharellales	Botryobasidiaceae	Botryobasidium	Genome	GCA_000697705.1	95.7	2	1.6	0.7
Coprinopsis_marcescibilis	Basidiomycota	Agaricomycetes	Agaricales	Psathyrellaceae	Coprinopsis	Genome	GCA_004369085.1	98.4	0.4	0.8	0.4
Crassisporium_funariophilum	Basidiomycota	Agaricomycetes	Agaricales	Crassisporiaceae	Crassisporium	Genome	GCA_014925845.1	96.5	0.8	2.4	0.3
Crucibulum_laeve	Basidiomycota	Agaricomycetes	Agaricales		Crucibulum	Genome	GCA_004379715.1	96.9	0.8	1.6	0.7
Cutaneotrichosporon_oleaginosum	Basidiomycota	Tremellomycetes	Trichosporonales	Trichosporonaceae	Cutaneotrichosporon	Genome	GCF_001027345.1	95.7	0.4	3.1	0.8
Cylindrobasidium_torrendii	Basidiomycota	Agaricomycetes	Agaricales	Physalacriaceae	Cylindrobasidium	Genome	GCA_000934385.1	96.9	0.4	2.4	0.3
Daedalea_quercina	Basidiomycota	Agaricomycetes	Polyporales	Fomitopsidaceae	Daedalea	Genome	GCA_001632345.1	97.3	0.4	2	0.3
Fistulina_hepatica	Basidiomycota	Agaricomycetes	Agaricales	Fistulinaceae	Fistulina	Genome	GCA_000934395.1	96.9	1.2	0.8	1.1
Gloeophyllum_trabeum	Basidiomycota	Agaricomycetes	Gloeophyllales	Gloeophyllaceae	Gloeophyllum	Genome	GCF_000344685.1	97.6	0.4	1.2	0.8
Heliocybe_sulcata	Basidiomycota	Agaricomycetes	Gloeophyllales		Heliocybe	Genome	GCA_004369045.1	96.5	0.8	2.4	0.3
Jaapia_argillacea	Basidiomycota	Agaricomycetes	Jaapiales	Jaapiaceae	Jaapia	Genome	GCA_000697665.1	96.9	1.2	1.6	0.3
Kwoniella_shandongensis	Basidiomycota	Tremellomycetes	Tremellales	Cryptococcaceae	Kwoniella	Genome	GCF_008629635.1	96.5	0.4	1.6	1.5
Obba_rivulosa	Basidiomycota	Agaricomycetes	Polyporales	Gelatoporiaceae	Obba	Genome	GCA_001687445.1	96.1	1.6	2.4	0.1
Pleurotus_pulmonarius	Basidiomycota	Agaricomycetes	Agaricales	Pleurotaceae	Pleurotus	Genome	GCA_012980535.1	96.5	0.8	1.2	1.5
Plicaturopsis_crispa	Basidiomycota	Agaricomycetes	Amylocorticiales	Amylocorticiaceae	Plicaturopsis	Genome	GCA_000827205.1	98.4	0.8	0.8	0
Pterula_gracilis	Basidiomycota	Agaricomycetes	Agaricales	Pterulaceae	Pterula	Genome	GCA_004369125.1	97.3	1.6	1.2	0.1
Pyrrhoderma_noxium	Basidiomycota	Agaricomycetes	Hymenochaetales	Hymenochaetaceae	Pyrrhoderma	Genome	GCA_002287475.1	98.4	0.4	1.2	0
Schizopora_paradoxa	Basidiomycota	Agaricomycetes	Hymenochaetales	Schizoporaceae	Schizopora	Genome	GCA_001020605.1	98.4	1.2	0.4	0
Sistotremastrum_suecicum	Basidiomycota	Agaricomycetes	Trechisporales		Sistotremastrum	Genome	GCA_001632355.1	97.3	0.4	1.6	0.7
Sporisorium_reilianum	Basidiomycota	Ustilaginomycetes	Ustilaginales	Ustilaginaceae	Sporisorium	Genome	GCA_900162835.1	99.6	0	0	0.4
Suillus_luteus	Basidiomycota	Agaricomycetes	Boletales	Suillaceae	Suillus	Genome	GCA_000827255.1	96.5	0.8	1.6	1.1
Trametes_coccinea	Basidiomycota	Agaricomycetes	Polyporales	Polyporaceae	Trametes	Genome	GCA_002092935.1	97.3	0.4	1.6	0.7
Allomyces_macrogynus	Blastocladiomycota	Blastocladiomycetes	Blastocladiales	Blastocladiaceae	Allomyces	Genome	GCA_000151295.1	23.9	68.2	3.5	4.4
Catenaria_anguillulae	Blastocladiomycota	Blastocladiomycetes	Blastocladiales	Catenariaceae	Catenaria	Genome	GCA_002102555.1	77.6	5.5	8.2	8.7
Crassostrea_gigas	Mollusca	Bivalvia	Ostreida	Ostreidae	Crassostrea	Genome	GCF_902806645.1	64.7	35.3	0	0
Crassostrea_virginica	Mollusca	Bivalvia	Ostreida	Ostreidae	Crassostrea	Genome	GCF_002022765.2	54.5	43.5	0.8	1.2
Pygsuia_biforma	Breviatea	Breviatea			Pygsuia	Transcriptome	ftp://ftp.ncbi.nlm.nih.gov/sra/wgs_aux/GC/RY/GCRY01/GCRY01.1.fsa_nt.gz	62.4	0	14.9	22.7
Dimorphilus_gyrociliatus	Annelida	Polychaeta		Dinophilidae	Dimorphilus	Genome	GCA_904063045.1	88.6	7.5	1.2	2.7
Acanthoeca_spectabilis	Choanoflagellatea	Choanoflagellata	Acanthoecida	Acanthoecidae	Acanthoeca	Transcriptome	https://figshare.com/articles/Data_from_The_ancestral_animal_genetic_toolkit_revealed_by_diverse_choanoflagellate_transcriptomes/5686984/2	90.6	2.7	1.6	5.1
Choanoeca_perplexa	Choanoflagellatea	Choanoflagellata	Craspedida	Salpingoecidae	Choanoeca	Transcriptome	https://figshare.com/articles/Data_from_The_ancestral_animal_genetic_toolkit_revealed_by_diverse_choanoflagellate_transcriptomes/5686984/2	89.4	2.7	3.1	4.8
Codosiga_hollandica	Choanoflagellatea	Choanoflagellata	Craspedida	Salpingoecidae	Codosiga	Transcriptome	https://figshare.com/articles/Data_from_The_ancestral_animal_genetic_toolkit_revealed_by_diverse_choanoflagellate_transcriptomes/5686984/2	76.9	11.8	5.9	5.4
Diaphanoeca_grandis	Choanoflagellatea	Choanoflagellata	Acanthoecida	Stephanoecidae	Diaphanoeca	Transcriptome	https://figshare.com/articles/Data_from_The_ancestral_animal_genetic_toolkit_revealed_by_diverse_choanoflagellate_transcriptomes/5686984/2	90.6	1.6	3.1	4.7
Didymoeca_costata	Choanoflagellatea	Choanoflagellata	Acanthoecida	Stephanoecidae	Didymoeca	Transcriptome	https://figshare.com/articles/Data_from_The_ancestral_animal_genetic_toolkit_revealed_by_diverse_choanoflagellate_transcriptomes/5686984/2	92.5	2.4	2	3.1
Hartaetosiga_balthica	Choanoflagellatea	Choanoflagellata	Craspedida	Salpingoecidae	Hartaetosiga	Transcriptome	https://figshare.com/articles/Data_from_The_ancestral_animal_genetic_toolkit_revealed_by_diverse_choanoflagellate_transcriptomes/5686984/2	90.2	0.4	4.7	4.7
Hartaetosiga_gracilis	Choanoflagellatea	Choanoflagellata	Craspedida	Salpingoecidae	Hartaetosiga	Transcriptome	https://figshare.com/articles/Data_from_The_ancestral_animal_genetic_toolkit_revealed_by_diverse_choanoflagellate_transcriptomes/5686984/2	86.3	2	5.9	5.8
Helgoeca_nana	Choanoflagellatea	Choanoflagellata	Acanthoecida	Acanthoecidae	Helgoeca	Transcriptome	https://figshare.com/articles/Data_from_The_ancestral_animal_genetic_toolkit_revealed_by_diverse_choanoflagellate_transcriptomes/5686984/2	91	2.7	1.2	5.1
Microstomoeca_roanoka	Choanoflagellatea	Choanoflagellata	Craspedida	Salpingoecidae	Microstomoeca	Transcriptome	https://figshare.com/articles/Data_from_The_ancestral_animal_genetic_toolkit_revealed_by_diverse_choanoflagellate_transcriptomes/5686984/2	90.6	2.7	2.7	4
Monosiga_brevicollis	Choanoflagellatea	Choanoflagellata	Craspedida	Salpingoecidae	Monosiga	Genome	GCF_000002865.3	78.8	0	7.5	13.7
Mylnosiga_fluctuans	Choanoflagellatea	Choanoflagellata	Craspedida	Salpingoecidae	Mylnosiga	Transcriptome	https://figshare.com/articles/Data_from_The_ancestral_animal_genetic_toolkit_revealed_by_diverse_choanoflagellate_transcriptomes/5686984/2	90.2	3.1	3.9	2.8
Salpingoeca_dolichothecata	Choanoflagellatea	Choanoflagellata	Craspedida	Salpingoecidae	Salpingoeca	Transcriptome	https://figshare.com/articles/Data_from_The_ancestral_animal_genetic_toolkit_revealed_by_diverse_choanoflagellate_transcriptomes/5686984/2	88.2	2.4	5.9	3.5
Salpingoeca_helianthica	Choanoflagellatea	Choanoflagellata	Craspedida	Salpingoecidae	Salpingoeca	Transcriptome	https://figshare.com/articles/Data_from_The_ancestral_animal_genetic_toolkit_revealed_by_diverse_choanoflagellate_transcriptomes/5686984/2	89.8	1.6	4.3	4.3
Salpingoeca_infusionum	Choanoflagellatea	Choanoflagellata	Craspedida	Salpingoecidae	Salpingoeca	Transcriptome	https://figshare.com/articles/Data_from_The_ancestral_animal_genetic_toolkit_revealed_by_diverse_choanoflagellate_transcriptomes/5686984/2	87.5	3.9	3.9	4.7
Salpingoeca_kvevrii	Choanoflagellatea	Choanoflagellata	Craspedida	Salpingoecidae	Salpingoeca	Transcriptome	https://figshare.com/articles/Data_from_The_ancestral_animal_genetic_toolkit_revealed_by_diverse_choanoflagellate_transcriptomes/5686984/2	87.1	7.8	3.1	2
Salpingoeca_macrocollata	Choanoflagellatea	Choanoflagellata	Craspedida	Salpingoecidae	Salpingoeca	Transcriptome	https://figshare.com/articles/Data_from_The_ancestral_animal_genetic_toolkit_revealed_by_diverse_choanoflagellate_transcriptomes/5686984/2	85.9	3.1	5.9	5.1
Salpingoeca_punica	Choanoflagellatea	Choanoflagellata	Craspedida	Salpingoecidae	Salpingoeca	Transcriptome	https://figshare.com/articles/Data_from_The_ancestral_animal_genetic_toolkit_revealed_by_diverse_choanoflagellate_transcriptomes/5686984/2	89.8	0.4	6.3	3.5
Salpingoeca_rosetta	Choanoflagellatea	Choanoflagellata	Craspedida	Salpingoecidae	Salpingoeca	Genome	GCF_000188695.1	82.7	0.4	6.7	10.2
Salpingoeca_urceolata	Choanoflagellatea	Choanoflagellata	Craspedida	Salpingoecidae	Salpingoeca	Transcriptome	https://figshare.com/articles/Data_from_The_ancestral_animal_genetic_toolkit_revealed_by_diverse_choanoflagellate_transcriptomes/5686984/2	87.1	5.5	4.3	3.1
Savillea_parva	Choanoflagellatea	Choanoflagellata	Acanthoecida	Acanthoecidae	Savillea	Transcriptome	https://figshare.com/articles/Data_from_The_ancestral_animal_genetic_toolkit_revealed_by_diverse_choanoflagellate_transcriptomes/5686984/2	85.5	2	6.3	6.2
Stephanoeca_diplocostata.Australia	Choanoflagellatea	Choanoflagellata	Acanthoecida	Stephanoecidae	Stephanoeca	Transcriptome	https://figshare.com/articles/Data_from_The_ancestral_animal_genetic_toolkit_revealed_by_diverse_choanoflagellate_transcriptomes/5686984/2	84.3	3.9	2	9.8
Stephanoeca_diplocostata.France	Choanoflagellatea	Choanoflagellata	Acanthoecida	Stephanoecidae	Stephanoeca	Transcriptome	https://figshare.com/articles/Data_from_The_ancestral_animal_genetic_toolkit_revealed_by_diverse_choanoflagellate_transcriptomes/5686984/2	88.2	2	3.1	6.7
Ameiurus_melas	Chordata	Actinopteri	Siluriformes	Ictaluridae	Ameiurus	Genome	GCA_012411365.1	91.8	2.4	3.1	2.7
Asarcornis_scutulata	Chordata	Aves	Anseriformes	Anatidae	Asarcornis	Genome	GCA_013398475.1	85.5	1.2	8.2	5.1
Asymmetron_lucayanum	Chordata	Leptocardii	Amphioxiformes	Branchiostomidae	Asymmetron	Transcriptome	SAMN02589592	87.5	3.5	7.1	1.9
Boleophthalmus_pectinirostris	Chordata	Actinopteri	Gobiiformes	Gobiidae	Boleophthalmus	Genome	GCF_000788275.1	87.1	11.8	0.4	0.7
Branchiostoma_belcheri	Chordata	Leptocardii	Amphioxiformes	Branchiostomidae	Branchiostoma	Genome	GCF_001625305.1	83.9	15.7	0	0.4
Branchiostoma_lanceolatum	Chordata	Leptocardii	Amphioxiformes	Branchiostomidae	Branchiostoma	Genome	https://metazoa.ensembl.org/index.html	67.5	0.8	25.1	6.6
Ciona_intestinalis	Chordata	Ascidiacea	Phlebobranchia	Cionidae	Ciona	Genome	GCF_000224145.3	85.5	11.8	1.6	1.1
Ciona_robusta	Chordata	Ascidiacea	Phlebobranchia	Cionidae	Ciona	Transcriptome	Kevin Kocot	38.8	3.5	45.1	12.6
Ciona_savignyi	Chordata	Ascidiacea	Phlebobranchia	Cionidae	Ciona	Transcriptome	Kevin Kocot	65.1	14.9	4.3	15.7
Cuculus_canorus	Chordata	Aves	Cuculiformes	Cuculidae	Cuculus	Genome	GCF_000709325.1	89.8	4.3	5.5	0.4
Cystodytes_dellechiajei	Chordata	Ascidiacea	Aplousobranchia	Polycitoridae	Cystodytes	Transcriptome	Kevin Kocot	84.7	2.7	7.5	5.1
Danio_rerio	Chordata	Actinopteri	Cypriniformes	Danionidae	Danio	Genome	GCF_000002035.6	76.1	23.9	0	0
Eudyptes_moseleyi	Chordata	Aves	Sphenisciformes	Spheniscidae	Eudyptes	Genome	GCA_010082375.1	86.3	1.2	8.2	4.3
Galbula_dea	Chordata	Aves	Galbuliformes	Galbulidae	Galbula	Genome	GCA_013399015.1	87.8	2	6.7	3.5
Homo_sapiens	Chordata	Mammalia	Primates	Hominidae	Homo	Genome	GCF_000001405.26	38.4	61.6	0	0
Iasis_cylindrica	Chordata	Thaliacea	Salpida	Salpidae	Iasis	Transcriptome	Kevin Kocot	90.2	1.6	4.7	3.5
Muntiacus_muntjak	Chordata	Mammalia	Artiodactyla	Cervidae	Muntiacus	Genome	GCA_008782695.1	87.1	5.9	6.7	0.3
Mus_musculus	Chordata	Mammalia	Rodentia	Muridae	Mus	Genome	GCF_000001635.27	47.5	52.5	0	0
Nipponia_nippon	Chordata	Aves	Pelecaniformes	Threskiornithidae	Nipponia	Genome	GCF_000708225.1	86.3	5.5	6.7	1.5
Onychostoma_macrolepis	Chordata	Actinopteri	Cypriniformes	Cyprinidae	Onychostoma	Genome	GCA_012432095.1	93.7	2.7	0.8	2.8
Oryzias_javanicus	Chordata	Actinopteri	Beloniformes	Adrianichthyidae	Oryzias	Genome	GCA_003999625.1	88.6	1.6	3.1	6.7
Paroedura_picta	Chordata	Lepidosauria	Squamata	Gekkonidae	Paroedura	Genome	GCA_003118565.1	89.8	0	9.4	0.8
Picoides_pubescens	Chordata	Aves	Piciformes	Picidae	Dryobates	Genome	GCF_000699005.1	85.9	5.5	6.3	2.3
Platysternon_megacephalum	Chordata		Testudines	Platysternidae	Platysternon	Genome	GCA_003942145.1	91.4	1.6	2.7	4.3
Rostratula_benghalensis	Chordata	Aves	Charadriiformes	Rostratulidae	Rostratula	Genome	GCA_013399305.1	85.1	1.6	6.7	6.6
Salpa_fusiformis	Chordata	Thaliacea	Salpida	Salpidae	Salpa	Transcriptome	Kevin Kocot	91.8	0.8	3.9	3.5
Salpa_thompsoni	Chordata	Thaliacea	Salpida	Salpidae	Salpa	Transcriptome	Kevin Kocot	88.6	1.2	4.7	5.5
Styela_gibbsii	Chordata	Ascidiacea	Stolidobranchia	Styelidae	Styela	Transcriptome	Kevin Kocot	92.9	2.7	2.4	2
Zosterops_borbonicus	Chordata	Aves	Passeriformes	Zosteropidae	Zosterops	Genome	GCA_007252995.1	93.7	1.6	2.7	2
Anaeromyces_robustus	Chytridiomycota	Neocallimastigomycetes	Neocallimastigales	Neocallimastigaceae	Anaeromyces	Genome	GCA_002104895.1	83.1	1.6	2.7	12.6
Batrachochytrium_dendrobatidis	Chytridiomycota	Chytridiomycetes	Rhizophydiales		Batrachochytrium	Genome	GCF_000203795.1	91	1.6	4.7	2.7
Batrachochytrium_salamandrivorans	Chytridiomycota	Chytridiomycetes	Rhizophydiales		Batrachochytrium	Genome	GCA_002006685.1	80.8	14.1	2.7	2.4
Caulochytrium_protostelioides	Chytridiomycota	Chytridiomycetes	Caulochytriales	Caulochytriaceae	Caulochytrium	Genome	GCA_003615045.1	83.9	0.8	6.7	8.6
Chytriomyces_confervae	Chytridiomycota	Chytridiomycetes	Chytridiales	Chytriomycetaceae	Chytriomyces	Genome	GCA_006535975.1	73.3	16.1	4.3	6.3
Gonapodya_prolifera	Chytridiomycota	Monoblepharidomycetes	Monoblepharidales	Gonapodyaceae	Gonapodya	Genome	GCA_001574975.1	89.8	1.2	3.5	5.5
Neocallimastix_californiae	Chytridiomycota	Neocallimastigomycetes	Neocallimastigales	Neocallimastigaceae	Neocallimastix	Genome	GCA_002104975.1	60.4	28.2	1.6	9.8
Piromyces_finnis	Chytridiomycota	Neocallimastigomycetes	Neocallimastigales	Neocallimastigaceae	Piromyces	Genome	GCA_002104945.1	87.5	1.2	0.8	10.5
Powellomyces_hirtus	Chytridiomycota	Chytridiomycetes	Spizellomycetales	Powellomycetaceae	Powellomyces	Genome	GCA_006536005.1	94.1	0.4	2.4	3.1
Rhizoclosmatium_globosum	Chytridiomycota	Chytridiomycetes	Chytridiales	Chytriomycetaceae	Rhizoclosmatium	Genome	GCA_002104985.1	83.5	7.1	5.1	4.3
Spizellomyces_punctatus	Chytridiomycota	Chytridiomycetes	Spizellomycetales	Spizellomycetaceae	Spizellomyces	Genome	GCF_000182565.1	93.3	1.6	2.7	2.4
Spizellomyces_sp_palustris	Chytridiomycota	Chytridiomycetes	Spizellomycetales	Spizellomycetaceae	Spizellomyces	Genome	GCA_006535965.1	94.5	0.4	3.9	1.2
Synchytrium_endobioticum	Chytridiomycota	Chytridiomycetes	Synchytriales	Synchytriaceae	Synchytrium	Genome	GCA_006535955.1	90.2	0.8	1.6	7.4
Synchytrium_microbalum	Chytridiomycota	Chytridiomycetes	Synchytriales	Synchytriaceae	Synchytrium	Genome	GCF_006535985.1	94.1	0	1.2	4.7
Acropora_digitifera	Cnidaria	Anthozoa	Scleractinia	Acroporidae	Acropora	Genome	GCF_000222465.1	63.1	12.9	16.5	7.5
Acropora_millepora	Cnidaria	Anthozoa	Scleractinia	Acroporidae	Acropora	Genome	GCF_004143615.1	76.5	21.2	2	0.3
Actinia_tenebrosa	Cnidaria	Anthozoa	Actiniaria	Actiniidae	Actinia	Genome	GCF_009602425.1	87.1	11	1.6	0.3
Actinodendron_plumosum	Cnidaria	Anthozoa	Actiniaria	Actinodendridae	Actinodendron	Transcriptome	SAMN13333247	77.6	16.9	3.9	1.6
Aequorea_australis	Cnidaria	Hydrozoa	Leptothecata	Aequoreidae	Aequorea	Transcriptome	SAMN12153679	92.2	5.5	1.2	1.1
Agalma_elegans	Cnidaria	Hydrozoa	Siphonophorae	Agalmatidae	Agalma	Transcriptome	SAMN02183323	90.6	6.7	1.2	1.5
Alatina_alata	Cnidaria	Cubozoa	Carybdeida	Alatinidae	Alatina	Transcriptome	SAMN03418513	88.2	7.5	3.1	1.2
Ceriantheomorphe_brasiliensis	Cnidaria	Anthozoa	Ceriantharia	Cerianthidae	Ceriantheomorphe	Transcriptome	SAMN14930889	85.1	2.4	6.7	5.8
Chrysaora_quinquecirrha	Cnidaria	Scyphozoa	Semaeostomeae	Pelagiidae	Chrysaora	Transcriptome	SAMN12326774	86.7	10.2	1.2	1.9
Craspedacusta_sowerbii	Cnidaria	Hydrozoa	Limnomedusae	Olindiidae	Craspedacusta	Transcriptome	SAMN02058512	85.5	13.3	0.8	0.4
Dendronephthya_gigantea	Cnidaria	Anthozoa	Alcyonacea	Nephtheidae	Dendronephthya	Genome	GCF_004324835.1	74.1	24.3	0.4	1.2
Diphyes_dispar	Cnidaria	Hydrozoa	Siphonophorae	Diphyidae	Diphyes	Transcriptome	SAMN08372487	87.8	6.3	4.7	1.2
Exaiptasia_diaphana	Cnidaria	Anthozoa	Actiniaria	Aiptasiidae	Exaiptasia	Genome	GCF_001417965.1	85.9	10.2	2.7	1.2
Exaiptasia_pallida	Cnidaria	Anthozoa	Actiniaria	Aiptasiidae	Exaiptasia	Genome		95.3	0.8	2.7	1.2
Galaxea_fascicularis	Cnidaria	Anthozoa	Scleractinia	Euphylliidae	Galaxea	Genome	wget http://gfas.reefgenomics.org/download/gfas_1.0.proteins.fasta.gz && gzip -d gfas_1.0.proteins.fasta.gz && mv gfas_1.0.proteins.fasta Galaxea_fascicularis_proteins.fasta	85.5	0	9.4	5.1
Goniastrea_aspera	Cnidaria	Anthozoa	Scleractinia	Merulinidae	Coelastrea	Genome	wget http://gasp.reefgenomics.org/download/gasp_1.0.proteins.fasta.gz && gzip -d gasp_1.0.proteins.fasta.gz && mv gasp_1.0.proteins.fasta Goniastrea_aspera_proteins.fasta	86.7	0	9	4.3
Halistemma_rubrum	Cnidaria	Hydrozoa	Siphonophorae	Agalmatidae	Halistemma	Transcriptome	SAMN08372483	85.1	7.5	3.9	3.5
Hydra_vulgaris	Cnidaria	Hydrozoa	Anthoathecata	Hydridae	Hydra	Genome	GCF_000004095.1	89.4	7.1	3.1	0.4
Hydractinia_echinata	Cnidaria	Hydrozoa	Anthoathecata	Hydractiniidae	Hydractinia	Transcriptome	SAMN12099738	94.9	4.3	0.4	0.4
Montipora_capricornis	Cnidaria	Anthozoa	Scleractinia	Acroporidae	Montipora	Transcriptome	SAMN16560653	58.8	38.8	1.2	1.2
Montipora_foliosa	Cnidaria	Anthozoa	Scleractinia	Acroporidae	Montipora	Transcriptome	SAMN16560620	64.3	33.7	1.6	0.4
Nematostella_vectensis	Cnidaria	Anthozoa	Actiniaria	Edwardsiidae	Nematostella	Genome	GCF_000209225.1	77.3	22.4	0.4	0.1
Orbicella_faveolata	Cnidaria	Anthozoa	Scleractinia	Merulinidae	Orbicella	Genome	GCF_002042975.1	72.5	14.9	7.5	5.1
Oulactis_sp_MM-2018	Cnidaria	Anthozoa	Actiniaria	Actiniidae	Oulactis	Transcriptome	SAMEA1046122	92.5	0	4.7	2.8
Pelagia_noctiluca	Cnidaria	Scyphozoa	Semaeostomeae	Pelagiidae	Pelagia	Transcriptome	SAMN04577896	89.8	8.2	0.8	1.2
Phyllodiscus_semoni	Cnidaria	Anthozoa	Actiniaria	Aliciidae	Phyllodiscus	Transcriptome	SAMN12791221	86.7	7.8	4.7	0.8
Physalia_physalis	Cnidaria	Hydrozoa	Siphonophorae	Physaliidae	Physalia	Transcriptome	SAMN10334309	82.7	2.4	8.6	6.3
Plumapathes_pennacea	Cnidaria	Anthozoa	Antipatharia	Myriopathidae	Plumapathes	Transcriptome	SAMN04577893	86.7	9.8	2	1.5
Pocillopora_damicornis	Cnidaria	Anthozoa	Scleractinia	Pocilloporidae	Pocillopora	Genome	GCF_003704095.1	87.1	7.1	3.1	2.7
Porites_lutea	Cnidaria	Anthozoa	Scleractinia	Poritidae	Porites	Genome	wget http://plut.reefgenomics.org/download/plut2v1.1.proteins.fasta.gz	91.4	0.8	4.3	3.5
Renilla_muelleri	Cnidaria	Anthozoa	Pennatulacea	Renillidae	Renilla	Genome	wget ftp://parrot.genomics.cn/gigadb/pub/10.5524/100001_101000/100565/renilla_predicted_proteins.fasta && mv renilla_predicted_proteins.fasta Renilla_muelleri_proteins.fasta	80	1.6	12.2	6.2
Rhopilema_esculentum	Cnidaria	Scyphozoa	Rhizostomeae	Rhizostomatidae	Rhopilema	Genome	wget ftp://parrot.genomics.cn/gigadb/pub/10.5524/100001_101000/100720/pep.fasta && mv pep.fasta Rhopilema_esculentum_proteins.fasta	96.5	0.8	1.2	1.5
Rudjakovia_sp_D494-D8	Cnidaria	Hydrozoa	Siphonophorae	Agalmatidae	Rudjakovia	Transcriptome	SAMN08372480	86.7	3.1	7.1	3.1
Stylophora_pistillata	Cnidaria	Anthozoa	Scleractinia	Pocilloporidae	Stylophora	Genome	GCF_002571385.1	80.4	14.9	3.9	0.8
Turritopsis_dohrnii	Cnidaria	Hydrozoa	Anthoathecata	Oceaniidae	Turritopsis	Transcriptome	SAMN12669945	69.8	6.3	10.2	13.7
Xenia_sp	Cnidaria	Anthozoa	Alcyonacea	Xeniidae	Xenia	Genome	wget http://cmo.carnegiescience.edu/endosymbiosis/genome/xenSp1.proteins.fa && mv xenSp1.proteins.fa Xenia_sp_proteins.fasta	89.4	1.6	6.3	2.7
Paramicrosporidium_saccamoebae	Cryptomycota				Paramicrosporidium	Genome	GCA_002794465.1	62.4	0	12.9	24.7
Rozella_allomycis	Cryptomycota				Rozella	Genome	GCA_000442015.1	71.4	0	11.4	17.2
Beroe_ovata	Ctenophora	Nuda	Beroida	Beroidae	Beroe	Transcriptome	SRR6074516	20.8	6.7	23.1	49.4
Euplokamis_dunlapae	Ctenophora	Tentaculata	Cydippida	Euplokamidae	Euplokamis	Transcriptome	SRR777663	21.2	6.7	31.4	40.7
Pleurobrachia_pileus	Ctenophora	Tentaculata	Cydippida	Pleurobrachiidae	Pleurobrachia	Transcriptome	SRR789901	22.4	9	30.2	38.4
Bolinopsis_ashleyi	Ctenophora	Tentaculata	Lobata	Bolinopsidae	Bolinopsis	Transcriptome	SRR5892570	26.7	6.3	18.4	48.6
Coeloplana_astericola	Ctenophora	Tentaculata	Platyctenida	Coeloplanidae	Coeloplana	Transcriptome	SRR786490	28.2	5.1	24.7	42
Pleurobrachia_sp_UF-2017	Ctenophora	Tentaculata	Cydippida	Pleurobrachiidae	Pleurobrachia	Transcriptome	SRR5892573	28.6	7.8	27.5	36.1
Bolinopsis_infundibulum	Ctenophora	Tentaculata	Lobata	Bolinopsidae	Bolinopsis	Transcriptome	SRR6074521	29.4	5.9	28.2	36.5
Mertensiidae_sp	Ctenophora	Tentaculata	Cydippida	Mertensiidae		Transcriptome	SRR786492	30.2	7.8	20.8	41.2
Pukia_falcata	Ctenophora	Tentaculata	Cydippida	Pukiidae	Pukia	Transcriptome	SRR5892572	32.5	17.3	27.1	23.1
Hormiphora_palmata	Ctenophora	Tentaculata	Cydippida	Pleurobrachiidae	Hormiphora	Transcriptome	SRR6074513	33.3	11.8	22	32.9
Beroe_sp_UF-2017	Ctenophora	Nuda	Beroida	Beroidae	Beroe	Transcriptome	SRR5892577	39.6	7.8	26.3	26.3
Beroe_forskalii	Ctenophora	Nuda	Beroida	Beroidae	Beroe	Transcriptome	SRR6074515	44.7	11.4	22.7	21.2
Dryodora_glandiformis	Ctenophora	Tentaculata	Cydippida	Dryodoridae	Dryodora	Transcriptome	SRR777788	45.9	10.2	17.3	26.6
Pleurobrachia_bachei	Ctenophora	Tentaculata	Cydippida	Pleurobrachiidae	Pleurobrachia	Genome	GCA_000695325.1	47.5	0	18	34.5
Ocyropsis_crystallina_guttata	Ctenophora	Tentaculata	Lobata	Ocyropsidae	Ocyropsis	Transcriptome	SRR6074508	49.4	8.2	23.5	18.9
Beroe_abyssicola	Ctenophora	Nuda	Beroida	Beroidae	Beroe	Transcriptome	SRR777787	59.6	8.6	11.8	20
Cydippida_sp_LM-2017	Ctenophora	Tentaculata	Cydippida		Cydippida	Transcriptome	SAMN07658089	65.1	13.7	10.6	10.6
Ocyropsis_crystallina	Ctenophora	Tentaculata	Lobata	Ocyropsidae	Ocyropsis	Transcriptome	SRR6074507	68.6	14.9	9.8	6.7
Vampyroctena_delmarvensis	Ctenophora	Tentaculata	Cydippida	Vampyroctenidae	Vampyroctena	Transcriptome	SRR9162936	77.6	14.9	2.7	4.8
Mnemiopsis_leidyi	Ctenophora	Tentaculata	Lobata	Bolinopsidae	Mnemiopsis	Genome	GCA_000226015.1	82.7	0.8	8.2	8.3
Lampea_sp	Ctenophora	Tentaculata	Cydippida	Lampeidae	Lampea	Transcriptome	SRR9162937	85.1	9	2.4	3.5
Lampea_pancerina	Ctenophora	Tentaculata	Cydippida	Lampeidae	Lampea	Transcriptome	SRR3407163	90.2	3.5	3.1	3.2
Bolinopsis_mikado	Ctenophora	Tentaculata	Lobata	Bolinopsidae	Bolinopsis	Transcriptome	SAMD00182749	90.6	2.4	3.5	3.5
Coeloplana_cf._meteoris	Ctenophora	Tentaculata	Platyctenida	Coeloplanidae	Coeloplana	Transcriptome	SRR3407215	92.2	4.3	1.2	2.3
Hormiphora_sp	Ctenophora	Tentaculata	Cydippida	Pleurobrachiidae	Hormiphora	Transcriptome	SRR1992642	92.2	3.5	1.2	3.1
Acanthaster_planci	Echinodermata	Asteroidea	Valvatida	Acanthasteridae	Acanthaster	Genome	GCF_001949145.1	69.8	29.8	0.4	0
Anneissia_japonica	Echinodermata	Crinoidea	Comatulida	Comatulidae	Anneissia	Genome	GCF_011630105.1	72.2	24.3	1.6	1.9
Apostichopus_japonicus	Echinodermata	Holothuroidea	Aspidochirotida	Stichopodidae	Apostichopus	Genome	GCA_002754855.1	71.8	9	15.7	3.5
Asterias_rubens	Echinodermata	Asteroidea	Forcipulatida	Asteriidae	Asterias	Genome	GCF_902459465.1	79.6	19.6	0.4	0.4
Strongylocentrotus_purpuratus	Echinodermata	Echinoidea	Camarodonta	Strongylocentrotidae	Strongylocentrotus	Genome	GCF_000002235.5	66.3	32.9	0	0.8
Capsaspora_owczarzaki	Filasterea	Filasterea			Capsaspora	Genome	GCF_000151315.2	91.8	0.8	3.1	4.3
Ministeria_vibrans	Filasterea	Filasterea			Ministeria	Genome	https://doi.org/10.6084/m9.figshare.19895962.v1	83.9	0.8	9.4	5.9
Pigoraptor_chileana	Filasterea	Filasterea			Pigoraptor	Genome	https://doi.org/10.6084/m9.figshare.19895962.v1	79.2	0.8	14.9	5.1
Pigoraptor_vietnamica	Filasterea	Filasterea			Pigoraptor	Genome	https://doi.org/10.6084/m9.figshare.19895962.v1	87.1	1.2	8.2	3.5
Fonticula_alba	Fonticula		Rotosphaerida	Fonticulaceae	Fonticula	Genome	GCF_000388065.1	68.2	2.7	10.6	18.5
Ptychodera_flava	Hemichordata	Enteropneusta		Ptychoderidae	Ptychodera	Genome	https://marinegenomics.oist.jp/pau_v2/gallery	52.2	0.8	25.1	21.9
Saccoglossus_kowalevskii	Hemichordata	Enteropneusta		Harrimaniidae	Saccoglossus	Genome	GCF_000003605.2	84.3	3.5	9.4	2.8
Abeoforma_whisleri	Ichthyosporea	Ichthyosporea	Ichthyophonida		Abeoforma	Transcriptome	SAMN02402412	74.1	3.9	15.3	6.7
Amoebidium_parasiticum	Ichthyosporea	Ichthyosporea	Ichthyophonida	Amoebidiaceae	Amoebidium	Genome	http://multicellgenome.com/meet-our-organisms	87.5	2	7.1	3.4
Sphaeroforma_arctica	Ichthyosporea	Ichthyosporea	Ichthyophonida		Sphaeroforma	Genome	GCF_001186125.1	60	3.1	23.5	13.4
Sphaeroforma_gastrica	Ichthyosporea	Ichthyosporea	Ichthyophonida		Sphaeroforma	Transcriptome	SAMEA5948156	31.8	2.4	25.9	39.9
Sphaeroforma_tapetis	Ichthyosporea	Ichthyosporea	Ichthyophonida		Sphaeroforma	Transcriptome	SAMEA5948154	74.1	6.3	13.3	6.3
Sphaerothecum_destruens	Ichthyosporea	Ichthyosporea	Dermocystida		Sphaerothecum	Transcriptome	SAMN03122434	80.4	5.1	9	5.5
Chromosphaera_perkinsii	Ichthyosporea	Ichthyosporea	Dermocystida		Chromosphaera	Genome	http://multicellgenome.com/meet-our-organisms	92.2	0.4	3.9	3.5
Creolimax_fragrantissima	Ichthyosporea	Ichthyosporea	Ichthyophonida		Creolimax	Genome	http://multicellgenome.com/meet-our-organisms	94.9	0.8	2	2.3
Ichthyophonus_hoferi	Ichthyosporea	Ichthyosporea	Ichthyophonida	Ichthyophonidae	Ichthyophonus	Genome	http://multicellgenome.com/meet-our-organisms	52.9	0.4	13.7	33
Pirum_gemmata	Ichthyosporea	Ichthyosporea			Pirum	Transcriptome	SAMN02402405	62.4	2.4	24.3	10.9
Elysia_chlorotica	Mollusca	Gastropoda		Plakobranchidae	Elysia	Genome	GCA_003991915.1	92.2	0.8	3.1	3.9
Glottidia_pyramidata	Brachiopoda	Lingulata	Lingulida	Lingulidae	Glottidia	Transcriptome	Kevin Kocot	68.2	1.6	20.4	9.8
Helobdella_robusta	Annelida	Clitellata	Rhynchobdellida	Glossiphoniidae	Helobdella	Genome	GCF_000326865.1	96.5	0.8	1.6	1.1
Lamellibrachia_luymsi	Annelida	Polychaeta	Sabellida	Siboglinidae	Lamellibrachia	Genome	GCA_009193005.1	89	0.4	7.8	2.8
Lingula_anatina	Brachiopoda	Lingulata	Lingulida	Lingulidae	Lingula	Genome	GCF_001039355.2	57.6	40.8	1.2	0.4
Lottia_gigantea	Mollusca	Gastropoda		Lottiidae	Lottia	Genome	GCF_000327385.1	95.7	0.8	2.4	1.1
Mizuhopecten_yessoensis	Mollusca	Bivalvia	Pectinida	Pectinidae	Mizuhopecten	Genome	GCF_002113885.1	80.4	18.8	0.4	0.4
Mytilus_coruscus	Mollusca	Bivalvia	Mytiloida	Mytilidae	Mytilus	Genome	GCA_011752425.2	70.6	10.6	6.7	12.1
Octopus_bimaculoides	Mollusca	Cephalopoda	Octopoda	Octopodidae	Octopus	Genome	GCF_001194135.1	73.7	19.2	5.9	1.2
Octopus_sinensis	Mollusca	Cephalopoda	Octopoda	Octopodidae	Octopus	Genome	GCF_006345805.1	70.6	27.5	0.8	1.1
Pecten_maximus	Mollusca	Bivalvia	Pectinida	Pectinidae	Pecten	Genome	GCF_902652985.1	77.3	21.6	0.4	0.7
Pomacea_canaliculata	Mollusca	Gastropoda	Architaenioglossa	Ampullariidae	Pomacea	Genome	GCF_003073045.1	79.6	20.4	0	0
Absidia_glauca	Mucoromycota	Mucoromycetes	Mucorales	Cunninghamellaceae	Absidia	Genome	GCA_900079185.1	85.1	7.8	4.7	2.4
Absidia_repens	Mucoromycota	Mucoromycetes	Mucorales	Cunninghamellaceae	Absidia	Genome	GCA_002105175.1	77.6	20	2	0.4
Apophysomyces_ossiformis	Mucoromycota	Mucoromycetes	Mucorales	Mucoraceae	Apophysomyces	Genome	GCA_014839865.1	86.7	3.1	6.7	3.5
Bifiguratus_adelaidae	Mucoromycota	Endogonomycetes	Endogonales		Bifiguratus	Genome	GCA_002261195.1	71	0.8	2.7	25.5
Choanephora_cucurbitarum	Mucoromycota	Mucoromycetes	Mucorales	Choanephoraceae	Choanephora	Genome	GCA_001683725.1	94.5	1.2	2.4	1.9
Diversispora_epigaea	Mucoromycota	Glomeromycetes	Diversisporales	Diversisporaceae	Diversispora	Genome	GCA_003547095.1	92.5	1.2	2.7	3.6
Endogone_sp_FLAS-F59071	Mucoromycota	Endogonomycetes	Endogonales	Endogonaceae	Endogone	Genome	GCA_003990785.1	62	2.7	10.6	24.7
Gigaspora_margarita	Mucoromycota	Glomeromycetes	Diversisporales	Gigasporaceae	Gigaspora	Genome	GCA_009809945.1	77.6	17.6	3.1	1.7
Gigaspora_rosea	Mucoromycota	Glomeromycetes	Diversisporales	Gigasporaceae	Gigaspora	Genome	GCA_003550325.1	91	2	5.5	1.5
Glomus_cerebriforme	Mucoromycota	Glomeromycetes	Glomerales	Glomeraceae	Glomus	Genome	GCA_003550305.1	93.7	0.8	2.7	2.8
Hesseltinella_vesiculosa	Mucoromycota	Mucoromycetes	Mucorales	Cunninghamellaceae	Hesseltinella	Genome	GCA_002104935.1	94.5	1.2	3.5	0.8
Jimgerdemannia_flammicorona	Mucoromycota	Endogonomycetes	Endogonales	Endogonaceae	Jimgerdemannia	Genome	GCA_003990745.1	59.2	3.1	16.1	21.6
Lichtheimia_corymbifera	Mucoromycota	Mucoromycetes	Mucorales	Lichtheimiaceae	Lichtheimia	Genome	GCA_000723665.1	82	5.1	1.6	11.3
Lichtheimia_ramosa	Mucoromycota	Mucoromycetes	Mucorales	Lichtheimiaceae	Lichtheimia	Genome	GCA_000945115.1	95.7	2.4	0.8	1.1
Linnemannia_elongata	Mucoromycota	Mortierellomycetes	Mortierellales	Mortierellaceae	Linnemannia	Genome	GCA_001651415.1	95.3	3.1	1.2	0.4
Lobosporangium_transversale	Mucoromycota	Mortierellomycetes	Mortierellales	Mortierellaceae	Lobosporangium	Genome	GCF_002105155.1	95.3	2.7	0.8	1.2
Mucor_ambiguus	Mucoromycota	Mucoromycetes	Mucorales	Mucoraceae	Mucor	Genome	GCA_000950595.1	89.8	3.1	3.1	4
Mucor_lusitanicus	Mucoromycota	Mucoromycetes	Mucorales	Mucoraceae	Mucor	Genome	GCA_010203745.1	92.2	3.9	3.1	0.8
Parasitella_parasitica	Mucoromycota	Mucoromycetes	Mucorales	Mucoraceae	Parasitella	Genome	GCA_000938895.1	92.2	2.4	2.4	3
Phycomyces_blakesleeanus	Mucoromycota	Mucoromycetes	Mucorales	Phycomycetaceae	Phycomyces	Genome	GCF_001638985.1	90.2	2.4	3.1	4.3
Podila_verticillata	Mucoromycota	Mortierellomycetes	Mortierellales	Mortierellaceae	Podila	Genome	GCA_000739165.1	94.9	3.9	0.8	0.4
Rhizophagus_clarus	Mucoromycota	Glomeromycetes	Glomerales	Glomeraceae	Rhizophagus	Genome	GCA_003203555.1	91.8	0.8	3.5	3.9
Rhizophagus_irregularis	Mucoromycota	Glomeromycetes	Glomerales	Glomeraceae	Rhizophagus	Genome	GCF_000439145.1	93.7	1.2	2	3.1
Rhizophagus_sp_MUCL_43196	Mucoromycota	Glomeromycetes	Glomerales	Glomeraceae	Rhizophagus	Genome	GCA_003549995.1	93.7	0.8	2.4	3.1
Rhizopus_azygosporus	Mucoromycota	Mucoromycetes	Mucorales	Rhizopodaceae	Rhizopus	Genome	GCA_003325435.1	57.6	38	3.1	1.3
Rhizopus_delemar	Mucoromycota	Mucoromycetes	Mucorales	Rhizopodaceae	Rhizopus	Genome	GCA_000149305.1	64.7	10.2	17.3	7.8
Rhizopus_microsporus	Mucoromycota	Mucoromycetes	Mucorales	Rhizopodaceae	Rhizopus	Genome	GCF_002708625.1	95.7	1.6	2	0.7
Syncephalastrum_racemosum	Mucoromycota	Mucoromycetes	Mucorales	Syncephalastraceae	Syncephalastrum	Genome	GCA_002105135.1	95.7	1.6	2.4	0.3
Notospermus_geniculatus	Nemertea	Pilidiophora	Heteronemertea	Lineidae	Notospermus	Genome	https://marinegenomics.oist.jp/pau_v2/gallery	84.7	9.4	4.7	1.2
Olpidium_bornovanus	Olpidiomycota	Olpidiomycetes	Olpidiales	Olpidiaceae	Olpidium	Genome	GCA_017911155.1	20.4	0	28.6	51
Placozoa_H6	Placozoa			Trichoplacidae	Trichoplax	Genome	https://doi.org/10.5061/dryad.6cm1166	80.8	0.4	8.6	10.2
Trichoplax_adhaerens	Placozoa			Trichoplacidae	Trichoplax	Genome	GCF_000150275.1	92.5	0.4	4.7	2.4
Trichoplax_sp_H2	Placozoa			Trichoplacidae	Trichoplax	Genome	GCA_003344405.1	94.9	1.2	2.4	1.5
Syssomonas_multiformis	Pluriformea				Syssomonas	Transcriptome	https://datadryad.org/stash/dataset/doi:10.5061/dryad.26bv4	50.6	6.7	15.3	27.4
Corallochytrium_limacisporum	Pluriformea	Corallochytrea	Opisthokonta incertae sedis		Corallochytrium	Genome	http://multicellgenome.com/meet-our-organisms	89.4	0.8	4.3	5.5
Poecillastra_compressa	Porifera	Demospongiae	Tetractinellida	Vulcanellidae	Poecillastra	Transcriptome	SRR10246251	24.3	1.2	33.3	41.2
Phakellia_ventilabrum	Porifera	Demospongiae	Axinellida	Axinellidae	Phakellia	Transcriptome	SRR10246249	28.6	2.4	48.2	20.8
Axinella_damicornis	Porifera	Demospongiae	Axinellida	Axinellidae	Axinella	Transcriptome	SAMN12994674	35.7	2.4	29	32.9
Phorbas_areolatus	Porifera	Demospongiae	Poecilosclerida	Hymedesmiidae	Phorbas	Transcriptome	SRR10168092	35.7	2	38	24.3
Clathrina_coriacea	Porifera	Calcarea	Clathrinida	Clathrinidae	Clathrina	Transcriptome	SRR3417192	37.3	3.5	36.5	22.7
Cliona_orientalis	Porifera	Demospongiae	Clionaida	Clionaidae	Cliona	Transcriptome	SAMN15248449	37.3	62.7	0	0
Sarcotragus_fasciculatus	Porifera	Demospongiae	Dictyoceratida	Irciniidae	Sarcotragus	Transcriptome	SRR7655554	41.2	3.1	33.7	22
Crella_elegans	Porifera	Demospongiae	Poecilosclerida	Crellidae	Crella	Transcriptome	SAMN01885521	44.3	5.1	37.3	13.3
Kirkpatrickia_variolosa	Porifera	Demospongiae	Poecilosclerida	Hymedesmiidae	Kirkpatrickia	Transcriptome	SAMN03408231	45.1	2.7	23.1	29.1
Halichondria_panicea	Porifera	Demospongiae	Suberitida	Halichondriidae	Halichondria	Transcriptome	SRR10246247	46.7	1.6	29.4	22.3
Geodia_atlantica	Porifera	Demospongiae	Tetractinellida	Geodiidae	Geodia	Transcriptome	SRR10246246	47.8	3.5	28.6	20.1
Dendrilla_antarctica	Porifera	Demospongiae	Dendroceratida	Darwinellidae	Dendrilla	Transcriptome	SAMN11350320	54.1	4.3	28.2	13.4
Vaceletia_sp_TG10	Porifera	Demospongiae	Dictyoceratida		Vaceletia	Transcriptome	SRR4423080	55.7	6.3	25.1	12.9
Crambe_crambe	Porifera	Demospongiae	Poecilosclerida	Esperiopsidae	Crambe	Transcriptome	ERR661283	56.1	14.9	21.6	7.4
Latrunculia_apicalis	Porifera	Demospongiae	Poecilosclerida	Latrunculiidae	Latrunculia	Transcriptome	SAMN03408100	56.9	2.4	20.8	19.9
Sycon_coactum	Porifera	Calcarea	Leucosolenida	Sycettidae	Sycon	Transcriptome	SRR504689	58.4	12.2	20.8	8.6
Mycale_phyllophila	Porifera	Demospongiae	Poecilosclerida	Mycalidae	Mycale	Transcriptome	SAMN04075798	58.8	3.1	24.3	13.8
Leuconia_nivea	Porifera	Calcarea	Baerida	Baeriidae	Leuconia	Transcriptome	SRR3417190	59.2	5.1	24.3	11.4
Spongilla_lacustris	Porifera	Demospongiae	Spongillida	Spongillidae	Spongilla	Transcriptome	SRR1168575	63.5	7.8	19.2	9.5
Corticium_candelabrum	Porifera	Homoscleromorpha	Homosclerophorida	Plakinidae	Corticium	Transcriptome	SRR499817	71.4	20.4	7.1	1.1
Petrosia_ficiformis	Porifera	Demospongiae	Haplosclerida	Petrosiidae	Petrosia	Transcriptome	SAMN01041315	71.4	7.1	14.5	7
Ephydatia_muelleri	Porifera	Demospongiae	Spongillida	Spongillidae	Ephydatia	Genome	https://spaces.facsci.ualberta.ca/ephybase/resources/	72.9	4.7	11	11.4
Geodia_barretti	Porifera	Demospongiae	Tetractinellida	Geodiidae	Geodia	Transcriptome	SRR10992349	74.1	20.4	4.7	0.8
Ephydatia_fluviatilis	Porifera	Demospongiae	Spongillida	Spongillidae	Ephydatia	Transcriptome	SRR2971104	74.5	21.2	3.1	1.2
Mycale_grandis	Porifera	Demospongiae	Poecilosclerida	Mycalidae	Mycale	Transcriptome	SRR3339334	74.9	16.5	7.1	1.5
Dysidea_avara	Porifera	Demospongiae	Dictyoceratida	Dysideidae	Dysidea	Transcriptome	SAMEA4640910	77.3	9.8	6.3	6.6
Amphimedon_queenslandica	Porifera	Demospongiae	Haplosclerida	Niphatidae	Amphimedon	Genome	GCF_000090795.1	77.6	17.3	3.1	2
Scopalina_sp_CDV-2016	Porifera	Demospongiae	Bubarida	Dictyonellidae	Scopalina	Transcriptome	SRR3708901	77.6	11.8	7.8	2.8
Cinachyrella_cavernosa	Porifera	Demospongiae	Tetractinellida	Tetillidae	Cinachyrella	Transcriptome	SAMN12343365	78	11.8	8.2	2
Aplysina_aerophoba	Porifera	Demospongiae	Verongiida	Aplysinidae	Aplysina	Transcriptome	SAMEA4640903	79.6	16.1	3.1	1.2
Carteriospongia_foliascens	Porifera	Demospongiae	Dictyoceratida	Thorectidae	Carteriospongia	Transcriptome	SAMN15249464	80	12.2	7.1	0.7
Tedania_anhelans	Porifera	Demospongiae	Poecilosclerida	Tedaniidae	Tedania	Transcriptome	SAMN05225348	80.8	11.4	5.5	2.3
Lubomirskia_sp_A10	Porifera	Demospongiae	Spongillida	Lubomirskiidae	Lubomirskia	Transcriptome	SRR6667235	81.2	17.3	0.8	0.7
Lubomirskia_baikalensis	Porifera	Demospongiae	Spongillida	Lubomirskiidae	Lubomirskia	Transcriptome	SAMN08395802	82.4	12.9	3.9	0.8
Plankina_jani	Porifera	Homoscleromorpha	Homosclerophorida	Plakinidae	Plankina	Transcriptome	SRR3417194	82.4	10.2	4.7	2.7
Halisarca_dujardini	Porifera	Demospongiae	Dendroceratida	Halisarcidae	Halisarca	Transcriptome	ERR1143553	82.7	7.5	6.3	3.5
Isodictya_sp5degB	Porifera	Demospongiae	Poecilosclerida	Isodictyidae	Isodictya	Transcriptome	SRR6202908	83.5	3.9	9.4	3.2
Tethya_wilhelma	Porifera	Demospongiae	Tethyida	Tethyidae	Tethya	Transcriptome	SRR4255675	84.7	12.2	1.6	1.5
Spongia_officinalis	Porifera	Demospongiae	Dictyoceratida	Spongiidae	Spongia	Transcriptome	SAMN09407905	85.1	1.6	11	2.3
Pleraplysilla_spinifera	Porifera	Demospongiae	Dendroceratida	Darwinellidae	Pleraplysilla	Transcriptome	SRR3417588	87.1	11	1.6	0.3
Oscarella_pearsei	Porifera	Homoscleromorpha	Homosclerophorida	Oscarellidae	Oscarella	Transcriptome	SRR1042012	87.8	10.2	1.2	0.8
Grantia_compressa	Porifera	Calcarea	Leucosolenida	Grantiidae	Grantia	Transcriptome	SRR3417193	89	6.3	3.1	1.6
Haliclona_amboinensis	Porifera	Demospongiae	Haplosclerida	Chalinidae	Haliclona	Transcriptome	SRR2014578	90.2	5.9	2.7	1.2
Haliclona_tubifera	Porifera	Demospongiae	Haplosclerida	Chalinidae	Haliclona	Transcriptome	SAMN03317437	90.2	7.1	2	0.7
Lithocolla_globosa	Rotosphaerida		Rotosphaerida		Lithocolla	Transcriptome	https://figshare.com/articles/Rotosphaerida_datasets_and_trees/7814411	23.1	0.4	10.2	66.3
Hypsibius_dujardini	Tardigrada	Eutardigrada	Parachela	Hypsibiidae	Hypsibius	Genome	GCA_002082055.1	89.8	2.4	3.9	3.9
Ramazzottius_varieornatus	Tardigrada	Eutardigrada	Parachela	Ramazzottiidae	Ramazzottius	Genome	GCA_001949185.1	88.2	4.3	3.1	4.4
Tunicaraptor_unikontum	unikontum	unikontum	unikontum	unikontum	unikontum	Transcriptome	PRJNA638967	62	0.4	20.8	16.8
Hofstenia_miamia	Xenacoelomorpha		Acoela	Hofsteniidae	Hofstenia	Genome	srivastavalab.rc.fas.harvard.edu	82.4	1.2	10.2	6.2
Meara_stichopi	Xenacoelomorpha		Nemertodermatida	Nemertodermatidae	Meara	Genome	https://figshare.com/search?q=PRJNA517079	34.9	0.4	28.6	36.1
Nemertoderma_westbladi	Xenacoelomorpha		Nemertodermatida	Nemertodermatidae	Nemertoderma	Genome	https://figshare.com/search?q=PRJNA517079	60.8	1.2	24.7	13.3
Praesagittifera_naikaiensis	Xenacoelomorpha		Acoela	Convolutidae	Praesagittifera	Genome	https://figshare.com/search?q=PRJNA517079	72.9	4.3	9	13.8
Pseudaphanostoma_variabilis	Xenacoelomorpha		Acoela	Convolutidae	Pseudaphanostoma	Genome	https://figshare.com/search?q=PRJNA517079	34.1	0.8	38	27.1
Symsagittifera_roscoffensis	Xenacoelomorpha		Acoela	Sagittiferidae	Symsagittifera	Genome	https://figshare.com/search?q=PRJNA517079	44.3	0.8	28.2	26.7
Coemansia_reversa	Zoopagomycota	Kickxellomycetes	Kickxellales	Kickxellaceae	Coemansia	Genome	GCA_002705745.1	93.3	0	3.9	2.8
Conidiobolus_coronatus	Zoopagomycota	Entomophthoromycetes	Entomophthorales	Ancylistaceae	Conidiobolus	Genome	GCA_001566745.1	79.2	1.2	4.7	14.9
Dimargaris_cristalligena	Zoopagomycota	Dimargaritomycetes	Dimargaritales	Dimargaritaceae	Dimargaris	Genome	GCA_003614675.1	88.2	0.4	3.5	7.9
Furculomyces_boomerangus	Zoopagomycota	Harpellomycetes	Harpellales	Harpellaceae	Furculomyces	Genome	GCA_003086725.1	67.8	9	7.5	15.7
Linderina_pennispora	Zoopagomycota	Kickxellomycetes	Kickxellales	Kickxellaceae	Linderina	Genome	GCA_002104995.1	89.8	2.4	3.5	4.3
Piptocephalis_cylindrospora	Zoopagomycota	Zoopagomycetes	Zoopagales	Piptocephalidaceae	Piptocephalis	Genome	GCA_003614145.1	50.2	0.4	9.8	39.6
Smittium_angustum	Zoopagomycota	Harpellomycetes	Harpellales	Legeriomycetaceae	Smittium	Genome	GCA_003097675.1	60	14.5	6.7	18.8
Smittium_megazygosporum	Zoopagomycota	Harpellomycetes	Harpellales	Legeriomycetaceae	Smittium	Genome	GCA_003086715.1	59.6	9.4	9	22
Smittium_mucronatum	Zoopagomycota	Harpellomycetes	Harpellales	Legeriomycetaceae	Smittium	Genome	GCA_001953115.1	54.9	2.7	12.5	29.9
Smittium_simulii	Zoopagomycota	Harpellomycetes	Harpellales	Legeriomycetaceae	Smittium	Genome	GCA_003086735.1	67.5	1.2	8.2	23.1
Syncephalis_pseudoplumigaleata	Zoopagomycota	Zoopagomycetes	Zoopagales	Piptocephalidaceae	Syncephalis	Genome	GCA_003614755.1	56.1	1.6	12.5	29.8
Thamnocephalis_sphaerospora	Zoopagomycota	Zoopagomycetes	Zoopagales	Sigmoideomycetaceae	Thamnocephalis	Genome	GCA_003614735.1	76.5	1.6	7.8	14.1
Parvularia_atlantis			Rotosphaerida			Genome	https://doi.org/10.6084/m9.figshare.19895962.v1	96.5	0	3.1	0.4
