# Supplementary material for: A taxon-rich and genome-scale phylogeny of Opisthokonta
Source: PLoS Biol. 2024 Sep 16;22(9):e3002794. doi: 10.1371/journal.pbio.3002794 (PMC11426530; doi:10.1371/journal.pbio.3002794)
Supplement: S4 Table — (XLSX) [file pbio.3002794.s007.xlsx]

## Sheet: Table S4
Bipartitions shared among phylogenies reconstructed from phylogenetic analysis and sensitivity analysis (before collapse)
file1	BUSCO_2_LG	BUSCO_2_C60	BUSCO_2_CAT	BUSCO_8	BUSCO_9	BUSCO_10	BUSCO_11	BUSCO_12	BUSCO_13	BUSCO_14	BUSCO_15	BUSCO_16	BUSCO_17	BUSCO_18	BUSCO_19	OrthoFinder_2_LG	OrthoFinder_2_C60	OrthoFinder_2_CAT	OrthoFinder_8	OrthoFinder_9	OrthoFinder_10	OrthoFinder_11	OrthoFinder_12	OrthoFinder_13	OrthoFinder_14	OrthoFinder_15	OrthoFinder_16	OrthoFinder_17	OrthoFinder_18	OrthoFinder_19	Tikhonenkov_2020_2_LG	Tikhonenkov_2020_2_C60	Tikhonenkov_2020_2_CAT	Tikhonenkov_2020_8	Tikhonenkov_2020_9	Tikhonenkov_2020_10	Tikhonenkov_2020_11	Tikhonenkov_2020_12	Tikhonenkov_2020_13	Tikhonenkov_2020_14	Tikhonenkov_2020_15	Tikhonenkov_2020_16	Tikhonenkov_2020_17	Tikhonenkov_2020_18	Tikhonenkov_2020_19
BUSCO_2_LG	344	341	334	342	338	339	341	335	333	337	338	334	338	337	332	314	310	305	314	314	314	313	313	311	313	312	312	310	310	308	301	302	298	302	303	302	301	302	303	301	301	299	301	301	305
BUSCO_2_C60	341	344	331	339	335	336	338	332	330	334	335	331	335	334	329	314	311	305	315	314	315	313	313	312	313	312	312	310	310	308	300	301	297	301	302	301	300	301	302	300	300	298	300	300	304
BUSCO_2_CAT	334	331	344	334	336	339	331	331	323	333	328	326	328	327	328	314	316	311	314	314	314	313	317	315	313	316	316	314	314	312	307	310	306	308	309	308	307	308	309	307	307	305	307	305	307
BUSCO_8	342	339	334	344	336	339	339	335	333	337	338	334	338	335	330	316	312	307	316	316	316	315	315	313	315	314	314	312	312	310	303	304	300	304	305	304	303	304	305	303	303	301	303	303	307
BUSCO_9	338	335	336	336	344	341	337	336	330	339	335	333	334	333	334	319	315	310	319	319	319	318	318	316	318	317	317	315	315	313	304	305	301	305	306	305	304	305	306	304	304	302	304	304	308
BUSCO_10	339	336	339	339	341	344	336	336	328	338	333	331	333	332	333	319	315	310	319	319	319	318	318	316	318	317	317	315	315	313	306	307	303	307	308	307	306	307	308	306	306	304	306	306	310
BUSCO_11	341	338	331	339	337	336	344	336	336	338	339	335	339	338	335	313	309	304	313	313	313	312	312	310	312	311	311	309	309	307	298	299	295	299	300	299	298	299	300	298	298	296	298	298	302
BUSCO_12	335	332	331	335	336	336	336	344	336	338	339	333	333	330	333	315	311	306	315	315	315	314	314	312	314	313	313	311	311	309	302	303	299	303	304	303	302	303	304	302	304	302	302	304	308
BUSCO_13	333	330	323	333	330	328	336	336	344	332	339	337	333	334	331	310	306	301	310	310	310	309	310	310	309	311	311	309	308	307	299	298	296	298	299	298	299	300	301	297	299	297	299	299	303
BUSCO_14	337	334	333	337	339	338	338	338	332	344	337	333	339	336	337	317	313	309	317	317	317	316	316	314	316	315	315	314	313	311	302	303	299	303	304	303	302	303	304	304	304	302	302	302	306
BUSCO_15	338	335	328	338	335	333	339	339	339	337	344	338	338	335	330	314	310	305	314	314	314	313	313	311	313	312	312	310	310	308	299	300	296	300	301	300	299	300	301	299	301	299	299	301	305
BUSCO_16	334	331	326	334	333	331	335	333	337	333	338	344	334	333	330	313	309	304	313	313	313	312	312	312	312	313	313	311	311	309	299	298	296	298	299	298	299	300	301	297	299	297	299	299	303
BUSCO_17	338	335	328	338	334	333	339	333	333	339	338	334	344	339	334	314	310	306	314	314	314	313	313	311	313	312	312	311	310	308	299	300	296	300	299	298	299	300	301	301	299	299	299	299	303
BUSCO_18	337	334	327	335	333	332	338	330	334	336	335	333	339	344	339	311	307	303	311	311	311	310	310	308	310	309	309	308	307	305	298	299	295	299	298	297	298	299	300	300	298	298	298	298	302
BUSCO_19	332	329	328	330	334	333	335	333	331	337	330	330	334	339	344	313	309	305	313	313	313	312	312	310	312	311	311	310	309	307	299	300	296	300	299	298	299	300	301	301	299	299	299	299	303
OrthoFinder_2_LG	314	314	314	316	319	319	313	315	310	317	314	313	314	311	313	344	337	335	343	342	343	343	338	332	343	337	337	337	340	335	307	308	307	308	307	306	304	305	308	304	302	302	304	304	308
OrthoFinder_2_C60	310	311	316	312	315	315	309	311	306	313	310	309	310	307	309	337	344	338	338	337	338	337	336	333	337	334	334	334	337	333	310	313	310	311	310	309	307	308	311	307	304	305	307	305	307
OrthoFinder_2_CAT	305	305	311	307	310	310	304	306	301	309	305	304	306	303	305	335	338	344	334	333	334	335	334	328	335	332	332	334	335	331	306	311	310	307	306	305	303	304	307	304	301	302	303	303	303
OrthoFinder_8	314	315	314	316	319	319	313	315	310	317	314	313	314	311	313	343	338	334	344	341	344	342	337	333	342	336	336	336	339	334	308	309	308	309	308	307	305	306	309	305	303	303	305	305	309
OrthoFinder_9	314	314	314	316	319	319	313	315	310	317	314	313	314	311	313	342	337	333	341	344	341	341	336	331	341	335	335	335	338	335	309	310	307	310	309	308	306	307	310	306	304	304	306	306	310
OrthoFinder_10	314	315	314	316	319	319	313	315	310	317	314	313	314	311	313	343	338	334	344	341	344	342	337	333	342	336	336	336	339	334	308	309	308	309	308	307	305	306	309	305	303	303	305	305	309
OrthoFinder_11	313	313	313	315	318	318	312	314	309	316	313	312	313	310	312	343	337	335	342	341	342	344	339	333	344	336	336	336	339	336	307	308	307	308	307	306	304	305	308	304	303	302	304	304	308
OrthoFinder_12	313	313	317	315	318	318	312	314	310	316	313	312	313	310	312	338	336	334	337	336	337	339	344	338	339	341	341	339	338	339	306	307	306	307	306	305	303	304	307	303	304	303	303	299	303
OrthoFinder_13	311	312	315	313	316	316	310	312	310	314	311	312	311	308	310	332	333	328	333	331	333	333	338	344	333	339	339	337	336	339	307	304	304	304	303	302	304	305	308	300	301	300	304	296	300
OrthoFinder_14	313	313	313	315	318	318	312	314	309	316	313	312	313	310	312	343	337	335	342	341	342	344	339	333	344	336	336	336	339	336	307	308	307	308	307	306	304	305	308	304	303	302	304	304	308
OrthoFinder_15	312	312	316	314	317	317	311	313	311	315	312	313	312	309	311	337	334	332	336	335	336	336	341	339	336	344	344	342	341	340	308	305	306	305	304	303	305	306	309	301	301	301	305	297	301
OrthoFinder_16	312	312	316	314	317	317	311	313	311	315	312	313	312	309	311	337	334	332	336	335	336	336	341	339	336	344	344	342	341	340	308	305	306	305	304	303	305	306	309	301	301	301	305	297	301
OrthoFinder_17	310	310	314	312	315	315	309	311	309	314	310	311	311	308	310	337	334	334	336	335	336	336	339	337	336	342	342	344	341	340	308	305	306	305	304	303	305	306	309	302	300	300	305	297	301
OrthoFinder_18	310	310	314	312	315	315	309	311	308	313	310	311	310	307	309	340	337	335	339	338	339	339	338	336	339	341	341	341	344	339	311	308	309	308	307	306	308	309	312	304	302	302	308	300	304
OrthoFinder_19	308	308	312	310	313	313	307	309	307	311	308	309	308	305	307	335	333	331	334	335	334	336	339	339	336	340	340	340	339	344	309	306	307	306	305	304	306	307	310	302	301	300	306	298	302
Tikhonenkov_2020_2_LG	301	300	307	303	304	306	298	302	299	302	299	299	299	298	299	307	310	306	308	309	308	307	306	307	307	308	308	308	311	309	344	339	337	338	340	339	338	337	338	333	331	334	340	329	331
Tikhonenkov_2020_2_C60	302	301	310	304	305	307	299	303	298	303	300	298	300	299	300	308	313	311	309	310	309	308	307	304	308	305	305	305	308	306	339	344	340	337	339	338	335	334	335	332	330	333	335	332	330
Tikhonenkov_2020_2_CAT	298	297	306	300	301	303	295	299	296	299	296	296	296	295	296	307	310	310	308	307	308	307	306	304	307	306	306	306	309	307	337	340	344	333	335	334	333	332	333	328	328	331	333	328	326
Tikhonenkov_2020_8	302	301	308	304	305	307	299	303	298	303	300	298	300	299	300	308	311	307	309	310	309	308	307	304	308	305	305	305	308	306	338	337	333	344	340	339	332	331	332	339	331	332	334	333	335
Tikhonenkov_2020_9	303	302	309	305	306	308	300	304	299	304	301	299	299	298	299	307	310	306	308	309	308	307	306	303	307	304	304	304	307	305	340	339	335	340	344	343	334	333	334	335	335	334	336	329	331
Tikhonenkov_2020_10	302	301	308	304	305	307	299	303	298	303	300	298	298	297	298	306	309	305	307	308	307	306	305	302	306	303	303	303	306	304	339	338	334	339	343	344	335	334	335	336	336	335	337	330	330
Tikhonenkov_2020_11	301	300	307	303	304	306	298	302	299	302	299	299	299	298	299	304	307	303	305	306	305	304	303	304	304	305	305	305	308	306	338	335	333	332	334	335	344	343	340	335	331	334	342	331	331
Tikhonenkov_2020_12	302	301	308	304	305	307	299	303	300	303	300	300	300	299	300	305	308	304	306	307	306	305	304	305	305	306	306	306	309	307	337	334	332	331	333	334	343	344	341	334	330	333	341	330	330
Tikhonenkov_2020_13	303	302	309	305	306	308	300	304	301	304	301	301	301	300	301	308	311	307	309	310	309	308	307	308	308	309	309	309	312	310	338	335	333	332	334	335	340	341	344	331	327	330	338	327	327
Tikhonenkov_2020_14	301	300	307	303	304	306	298	302	297	304	299	297	301	300	301	304	307	304	305	306	305	304	303	300	304	301	301	302	304	302	333	332	328	339	335	336	335	334	331	344	334	335	337	336	336
Tikhonenkov_2020_15	301	300	307	303	304	306	298	304	299	304	301	299	299	298	299	302	304	301	303	304	303	303	304	301	303	301	301	300	302	301	331	330	328	331	335	336	331	330	327	334	344	339	333	328	328
Tikhonenkov_2020_16	299	298	305	301	302	304	296	302	297	302	299	297	299	298	299	302	305	302	303	304	303	302	303	300	302	301	301	300	302	300	334	333	331	332	334	335	334	333	330	335	339	344	336	331	331
Tikhonenkov_2020_17	301	300	307	303	304	306	298	302	299	302	299	299	299	298	299	304	307	303	305	306	305	304	303	304	304	305	305	305	308	306	340	335	333	334	336	337	342	341	338	337	333	336	344	333	333
Tikhonenkov_2020_18	301	300	305	303	304	306	298	304	299	302	301	299	299	298	299	304	305	303	305	306	305	304	299	296	304	297	297	297	300	298	329	332	328	333	329	330	331	330	327	336	328	331	333	344	338
Tikhonenkov_2020_19	305	304	307	307	308	310	302	308	303	306	305	303	303	302	303	308	307	303	309	310	309	308	303	300	308	301	301	301	304	302	331	330	326	335	331	330	331	330	327	336	328	331	333	338	344
