# Supplementary material for: A taxon-rich and genome-scale phylogeny of Opisthokonta
Source: PLoS Biol. 2024 Sep 16;22(9):e3002794. doi: 10.1371/journal.pbio.3002794 (PMC11426530; doi:10.1371/journal.pbio.3002794)
Supplement: S5 Table — (XLSX) [file pbio.3002794.s008.xlsx]

## Sheet: Table S5
Topology summary of the conflicting nodes recovered in our analysis
data matrix	model	Confilcting nodes
		Ctenophora-sister	Porifera-sister	others	Pluriformea-sister	Teretosporea-sister	others	Placozoa-sister	Placozoa+Cnidaria	others	Chytidiomyceta-sister	Blastocladiomycota-sister	others
BUSCO_complete	LG+I+G4	●			●				●			●
BUSCO_complete	LG+C60(PMSF)	●			●				●			●
BUSCO_complete	GTR+CAT(PMSF)	●				●			●		●
BUSCO_rouge_removed	LG+I+G4	●			●				●			●
BUSCO_rouge_removed	LG+C60(PMSF)	●			●				●			●
BUSCO_rouge_removed	GTR+CAT(PMSF)	●			●				●			●
BUSCO_LB	LG+I+G4	●			●				●			●
BUSCO_60 taxa	LG+I+G4	●					/	●			●
BUSCO_60 taxa	GTR+CAT(PMSF)			((Porifera+Ctenophora), (Placozoa,(Cnidaria+Bilateria)))		●		●			●
BUSCO_120 taxa	LG+I+G4	●			●			●				●
BUSCO_120 taxa	GTR+CAT(PMSF)	●					Ichthyosporea-sister	●			●
BUSCO_180 taxa	LG+I+G4	●			●				●			●
BUSCO_180 taxa	GTR+CAT(PMSF)	●				●			●		●
BUSCO_240 taxa	LG+I+G4	●			●				●			●
BUSCO_240 taxa	GTR+CAT(PMSF)	●			●				●		●
BUSCO_fast_site_3000	LG+I+G4	●			●				●			●
BUSCO_fast_site_6000	LG+I+G4	●			●				●			●
BUSCO_fast_site_9000	LG+I+G4	●			●				●			●
BUSCO_phylogenetic_usefulness10	LG+I+G4	●			●				●			●
BUSCO_phylogenetic_usefulness20	LG+I+G4	●			●				●			●
BUSCO_phylogenetic_usefulness30	LG+I+G4	●			●				●			●
BUSCO_RCFV10	LG+I+G4	●			●				●			●
BUSCO_RCFV20	LG+I+G4	●			●				●			●
BUSCO_RCFV30	LG+I+G4	●			●				●			●
BUSCO_missing_data10	LG+I+G4	●			●				●			●
BUSCO_missing_data20	LG+I+G4	●			●				●			●
BUSCO_missing_data30	LG+I+G4	●			●				●			●
OrthoFinder_complete	LG+I+G4	●				●			●			●
OrthoFinder_complete	LG+C60(PMSF)	●				●			●			●
OrthoFinder_complete	GTR+CAT(PMSF)	●				●			●		●
OrthoFinder_rouge_removed	LG+I+G4	●				●			●			●
OrthoFinder_rouge_removed	LG+C60(PMSF)	●				●			●			●
OrthoFinder_rouge_removed	GTR+CAT(PMSF)	●				●			●		●
OrthoFinder_LB	LG+I+G4	●				●			●			●
OrthoFinder_60 taxa	LG+I+G4	●					/	●			●
OrthoFinder_60 taxa	GTR+CAT(PMSF)	●				●		●			●
OrthoFinder_120 taxa	LG+I+G4	●				●			●			●
OrthoFinder_120 taxa	GTR+CAT(PMSF)	●				●			●		●
OrthoFinder_180 taxa	LG+I+G4	●				●			●			●
OrthoFinder_180 taxa	GTR+CAT(PMSF)	●				●			●		●
OrthoFinder_240 taxa	LG+I+G4	●				●			●			●
OrthoFinder_240 taxa	GTR+CAT(PMSF)	●				●			●		●
OrthoFinder_fast_site_3000	LG+I+G4	●				●			●			●
OrthoFinder_fast_site_6000	LG+I+G4	●				●			●			●
OrthoFinder_fast_site_9000	LG+I+G4	●				●			●			●
OrthoFinder_phylogenetic_usefulness10	LG+I+G4	●				●			●			●
OrthoFinder_phylogenetic_usefulness20	LG+I+G4	●				●			●			●
OrthoFinder_phylogenetic_usefulness30	LG+I+G4	●				●			●			●
OrthoFinder_RCFV10	LG+I+G4	●				●			●			●
OrthoFinder_RCFV20	LG+I+G4	●				●			●			●
OrthoFinder_RCFV30	LG+I+G4	●				●			●			●
OrthoFinder_missing_data10	LG+I+G4	●				●			●			●
OrthoFinder_missing_data20	LG+I+G4	●				●			●			●
OrthoFinder_missing_data30	LG+I+G4	●				●			●			●
Tikhonenkov_complete	LG+I+G4	●			●			●				●
Tikhonenkov_complete	LG+C60(PMSF)	●			●			●			●
Tikhonenkov_complete	GTR+CAT(PMSF)	●			●			●			●
Tikhonenkov_rouge_removed	LG+I+G4	●			●			●				●
Tikhonenkov_rouge_removed	LG+C60(PMSF)	●			●			●			●
Tikhonenkov_rouge_removed	GTR+CAT(PMSF)	●			●			●			●
Tikhonenkov_LB	LG+I+G4	●			●			●				●
Tikhonenkov_60 taxa	LG+I+G4	●					/			((Placozoa+Porifera),(Cnidaria+Bilateria))	●
Tikhonenkov_60 taxa	GTR+CAT(PMSF)	●					Ichthyosporea-sister			((Placozoa+Porifera),(Cnidaria+Bilateria))	●
Tikhonenkov_120 taxa	LG+I+G4	●			●					(Ctenophora,(Placozoa,(Porifera,(Cnidaria+Bilateria))		●
Tikhonenkov_120 taxa	GTR+CAT(PMSF)	●					Ichthyosporea-sister	●			●
Tikhonenkov_180 taxa	LG+I+G4	●			●					(Ctenophora,(Placozoa,(Porifera,(Cnidaria+Bilateria))		●
Tikhonenkov_180 taxa	GTR+CAT(PMSF)	●			●			●			●
Tikhonenkov_240 taxa	LG+I+G4	●			●					(Ctenophora,(Placozoa,(Porifera,(Cnidaria+Bilateria))		●
Tikhonenkov_240 taxa	GTR+CAT(PMSF)	●			●			●			●
Tikhonenkov_fast_site_3000	LG+I+G4	●			●			●				●
Tikhonenkov_fast_site_6000	LG+I+G4	●			●			●				●
Tikhonenkov_fast_site_9000	LG+I+G4	●			●			●				●
Tikhonenkov_phylogenetic_usefulness10	LG+I+G4	●			●			●				●
Tikhonenkov_phylogenetic_usefulness20	LG+I+G4	●			●			●				●
Tikhonenkov_phylogenetic_usefulness30	LG+I+G4	●			●			●				●
Tikhonenkov_RCFV10	LG+I+G4	●			●					(Ctenophora,(Placozoa,(Porifera,(Cnidaria+Bilateria))		●
Tikhonenkov_RCFV20	LG+I+G4	●			●					(Ctenophora,(Placozoa,(Porifera,(Cnidaria+Bilateria))		●
Tikhonenkov_RCFV30	LG+I+G4	●			●					(Ctenophora,(Placozoa,(Porifera,(Cnidaria+Bilateria))		●
Tikhonenkov_missing_data10	LG+I+G4	●				●			●			●
Tikhonenkov_missing_data20	LG+I+G4	●					/		●			●
Tikhonenkov_missing_data30	LG+I+G4	●				●			●			●
