# Supplementary material for: A taxon-rich and genome-scale phylogeny of Opisthokonta
Source: PLoS Biol. 2024 Sep 16;22(9):e3002794. doi: 10.1371/journal.pbio.3002794 (PMC11426530; doi:10.1371/journal.pbio.3002794)
Supplement: S6 Table — (XLSX) [file pbio.3002794.s009.xlsx]

## Sheet: Table S6
Calibrations used for dating the Opisthokonta tree of life
Clade	Age constraint (Mya)	Type	Eon	References
Arthropoda	636	Max	Proterozoic	Benton et al. 2015 [1]
Arthropoda	514	Min	Phanerozoic	Benton et al. 2015 [1]
Bilateria	636	Max	Proterozoic	Benton et al. 2015 [1]
Bilateria	550	Min	Proterozoic	Benton et al. 2015 [1]
Chordata	636	Max	Proterozoic	Benton et al. 2015 [1]
Chordata	514	Min	Phanerozoic	Benton et al. 2015 [1]
Deuterostomia	636	Max	Proterozoic	Benton et al. 2015 [1]
Deuterostomia	515	Min	Phanerozoic	Benton et al. 2015 [1]
Metazoa	833	Max	Proterozoic	Benton et al. 2015 [1]
Metazoa	635	Min	Proterozoic	Love et al. 2009 [2]
Mollusca	549	Max	Proterozoic	Benton et al. 2015 [1]
Mollusca	532	Min	Phanerozoic	Benton et al. 2015 [1]
Echinodermata	549	Max	Phanerozoic	Benton et al. 2015 [1]
Echinodermata	509	Min	Phanerozoic	Benton et al. 2015 [1]
Ascomycota	400	Min	Phanerozoic	Taylor et al. 1999 [3]
Basidiomycota	360	Min	Phanerozoic	Stubblefield et al. 1985 [4]
Chytridiomycota	410	Min	Phanerozoic	Taylor et al. 1994 [5]; Taylor et al. 2003 [6]
References
1. Benton MJ, Donoghue PCJ, Vinther J, Asher RJ, Friedman M, Near TJ. Constraints on the timescale of animal evolutionary history. Palaeontol Electronica. 2015 [cited 17 Jun 2023]. doi:10.26879/424
2. Love GD, Grosjean E, Stalvies C, Fike DA, Grotzinger JP, Bradley AS, et al. Fossil steroids record the appearance of Demospongiae during the Cryogenian period. Nature. 2009;457: 718–721.
3. Taylor TN, Hass H, Kerp H. The oldest fossil ascomycetes. Nature. 1999;399: 648.
4. Stubblefield SP, Taylor TN, Beck CB. Studies of Paleozoic fungi. Iv. Wood‐decaying fungi in callixylon newberryi from the upper Devonian. Am J Bot. 1985;72: 1765–1774.
5. Taylor TN, Remy W, Hass H. Allomyces in the Devonian. Nature. 1994;367: 601–601.
6. Taylor TN, Klavins SD, Krings M, Taylor EL, Kerp H, Hass H. Fungi from the Rhynie chert: a view from the dark side. Earth Environ Sci Trans R Soc Edinb. 2003;94: 457–473.
