# Supplementary material for: A taxon-rich and genome-scale phylogeny of Opisthokonta
Source: PLoS Biol. 2024 Sep 16;22(9):e3002794. doi: 10.1371/journal.pbio.3002794 (PMC11426530; doi:10.1371/journal.pbio.3002794)
Supplement: S7 Table — (XLSX) [file pbio.3002794.s010.xlsx]

## Sheet: Table S7
Divergence time estimation comparsion using different root ages
	Root age 1.5			Root age 1.9			Differences
node number	lower	upper	intervals	lower	upper	intervals	interval diffences (absolute value)	average intervals	difference percentage
1	1.64473	4.01452	2.36979	1.66875	4.06426	2.39551	0.02572	2.38265	0.0107947
2	0.73805	2.20179	1.46374	0.75031	2.22984	1.47953	0.01579	1.47164	0.0107296
3	1.93158	4.00272	2.07114	1.95378	4.06885	2.11507	0.04393	2.0931	0.020988
4	2.89558	5.27998	2.3844	2.91309	5.3358	2.42271	0.03831	2.40355	0.0159389
5	8.72892	12.9784	4.24949	8.77764	13.0113	4.23363	0.01586	4.24156	0.00373919
6	8.03047	12.3765	4.34601	8.07338	12.4308	4.3574	0.01139	4.3517	0.00261736
7	4.28943	8.60408	4.31465	4.3012	8.61217	4.31097	0.00368	4.31281	0.000853272
8	5.58335	9.66456	4.08121	5.6072	9.71204	4.10484	0.02363	4.09302	0.00577324
9	4.22948	8.33198	4.1025	4.25923	8.36609	4.10686	0.00436	4.10468	0.0010622
10	1.7397	5.07272	3.33302	1.79098	5.15353	3.36255	0.02953	3.34779	0.00882076
11	0.30717	0.93073	0.62356	0.30276	0.92727	0.62451	0.00095	0.624035	0.00152235
12	0.50375	1.22995	0.7262	0.4997	1.23098	0.73128	0.00508	0.72874	0.00697094
13	3.93564	6.69666	2.76102	4.09721	6.77058	2.67337	0.08765	2.71719	0.0322575
14	0.94815	3.02726	2.07911	0.93944	3.04234	2.1029	0.02379	2.09101	0.0113773
15	0.93473	2.62311	1.68838	0.91667	2.63175	1.71508	0.0267	1.70173	0.0156899
16	3.10703	5.2455	2.13847	3.17057	5.24229	2.07172	0.06675	2.10509	0.0317088
17	0.72823	2.22681	1.49858	0.72471	2.22283	1.49812	0.00046	1.49835	0.000307004
18	0.0901	0.32943	0.23933	0.09136	0.33513	0.24377	0.00444	0.24155	0.0183813
19	1.08328	2.99966	1.91638	1.07568	2.99829	1.92261	0.00623	1.91949	0.00324565
20	3.08371	5.17701	2.0933	3.14314	5.20521	2.06207	0.03123	2.07768	0.0150312
21	3.83524	5.94378	2.10854	3.96356	5.98365	2.02009	0.08845	2.06432	0.0428471
22	4.37996	6.59248	2.21252	4.49433	6.6102	2.11587	0.09665	2.16419	0.0446586
23	5.31052	7.61924	2.30872	5.56894	7.67916	2.11022	0.1985	2.20947	0.0898406
24	1.49922	4.04011	2.54089	1.49651	4.02525	2.52874	0.01215	2.53482	0.00479325
25	3.71132	6.29968	2.58836	3.74592	6.31984	2.57392	0.01444	2.58114	0.00559443
26	1.26565	3.19979	1.93414	1.25904	3.18367	1.92463	0.00951	1.92938	0.00492903
27	1.3318	2.84297	1.51117	1.33997	2.83295	1.49298	0.01819	1.50208	0.0121099
28	0.07073	0.26183	0.1911	0.07174	0.26407	0.19233	0.00123	0.191715	0.00641577
29	1.66097	3.24256	1.58159	1.6702	3.23934	1.56914	0.01245	1.57536	0.00790293
30	2.23954	3.77624	1.5367	2.24634	3.77394	1.5276	0.0091	1.53215	0.00593937
31	3.58672	5.29039	1.70367	3.60268	5.2595	1.65682	0.04685	1.68024	0.0278828
32	4.62649	6.38766	1.76117	4.66741	6.42626	1.75885	0.00232	1.76001	0.00131817
33	5.3184	7.0646	1.7462	5.31899	7.06228	1.74329	0.00291	1.74474	0.00166787
34	5.83871	7.58988	1.75117	5.86967	7.62208	1.75241	0.00124	1.75179	0.000707847
35	0.42285	1.29314	0.87029	0.42322	1.30869	0.88547	0.01518	0.87788	0.0172917
36	0.74442	1.79046	1.04604	0.7338	1.78945	1.05565	0.00961	1.05085	0.00914502
37	0.07902	0.29646	0.21744	0.08158	0.29299	0.21141	0.00603	0.214425	0.0281217
38	1.04054	2.63945	1.59891	1.04156	2.64096	1.5994	0.00049	1.59916	0.000306412
39	0.03083	0.11236	0.08153	0.0313	0.11281	0.08151	2e-05	0.08152	0.000245339
40	0.21839	0.63593	0.41754	0.22046	0.63851	0.41805	0.00051	0.417795	0.00122069
41	0.46993	1.14304	0.67311	0.47746	1.15059	0.67313	2e-05	0.67312	2.97124e-05
42	1.62644	3.33877	1.71233	1.63608	3.38054	1.74446	0.03213	1.72839	0.0185895
43	3.97253	6.0805	2.10797	3.99066	6.08865	2.09799	0.00998	2.10298	0.00474565
44	1.12673	3.1775	2.05077	1.13911	3.20493	2.06582	0.01505	2.0583	0.00731188
45	2.91509	4.86703	1.95194	2.91858	4.83939	1.92081	0.03113	1.93637	0.0160764
46	0.1062	0.39414	0.28794	0.10542	0.39994	0.29452	0.00658	0.29123	0.0225938
47	1.49257	3.09842	1.60585	1.48932	3.12582	1.6365	0.03065	1.62118	0.018906
48	1.63984	3.01966	1.37982	1.65888	3.05783	1.39895	0.01913	1.38939	0.0137687
49	0.39563	1.18322	0.78759	0.40071	1.19819	0.79748	0.00989	0.792535	0.0124789
50	1.10613	2.20391	1.09778	1.09513	2.20164	1.10651	0.00873	1.10214	0.00792092
51	0.05445	0.20984	0.15539	0.05612	0.21052	0.1544	0.00099	0.154895	0.00639143
52	0.5548	1.3774	0.8226	0.5687	1.39171	0.82301	0.00041	0.822805	0.000498295
53	0.075	0.26498	0.18998	0.07675	0.26796	0.19121	0.00123	0.190595	0.00645348
54	0.29974	0.78502	0.48528	0.30729	0.79729	0.49	0.00472	0.48764	0.00967927
55	0.78689	1.6048	0.81791	0.7823	1.60472	0.82242	0.00451	0.820165	0.00549889
56	1.26631	2.16976	0.90345	1.27713	2.196	0.91887	0.01542	0.91116	0.0169235
57	2.02773	3.12256	1.09483	2.04553	3.14889	1.10336	0.00853	1.09909	0.00776093
58	2.29333	3.43837	1.14504	2.30297	3.45962	1.15665	0.01161	1.15084	0.0100882
59	2.58607	3.81202	1.22595	2.59329	3.82937	1.23608	0.01013	1.23101	0.00822898
60	3.78913	5.54277	1.75364	3.80841	5.54779	1.73938	0.01426	1.74651	0.00816485
61	4.91243	6.73348	1.82105	4.97419	6.77347	1.79928	0.02177	1.81017	0.0120265
62	0.93961	2.80155	1.86194	0.93916	2.81646	1.8773	0.01536	1.86962	0.00821557
63	1.05463	2.1332	1.07857	1.0554	2.14711	1.09171	0.01314	1.08514	0.012109
64	1.45773	2.51604	1.05831	1.46453	2.54945	1.08492	0.02661	1.07161	0.0248317
65	0.68726	1.64144	0.95418	0.69697	1.66189	0.96492	0.01074	0.95955	0.0111927
66	1.31295	2.35128	1.03833	1.31258	2.37729	1.06471	0.02638	1.05152	0.0250875
67	1.83138	2.88807	1.05669	1.83219	2.9227	1.09051	0.03382	1.0736	0.0315015
68	2.09954	3.22031	1.12077	2.11279	3.26462	1.15183	0.03106	1.1363	0.0273343
69	2.75706	4.06488	1.30782	2.74571	4.09914	1.35343	0.04561	1.33062	0.0342771
70	0.73538	2.01973	1.28435	0.73505	2.02984	1.29479	0.01044	1.28957	0.00809572
71	1.30316	2.77811	1.47495	1.32081	2.7919	1.47109	0.00386	1.47302	0.00262047
72	0.74135	1.81474	1.07339	0.73862	1.82142	1.0828	0.00941	1.0781	0.00872836
73	1.32204	2.47421	1.15217	1.32545	2.49204	1.16659	0.01442	1.15938	0.0124377
74	1.81691	3.02322	1.20631	1.82625	3.04984	1.22359	0.01728	1.21495	0.0142228
75	0.81627	1.87067	1.0544	0.80384	1.86915	1.06531	0.01091	1.05985	0.0102939
76	0.68023	1.60232	0.92209	0.68101	1.61886	0.93785	0.01576	0.92997	0.0169468
77	1.36198	2.37244	1.01046	1.36566	2.39501	1.02935	0.01889	1.01991	0.0185213
78	1.87826	3.01829	1.14003	1.88486	3.01944	1.13458	0.00545	1.13731	0.00479203
79	2.20933	3.37426	1.16493	2.2203	3.39884	1.17854	0.01361	1.17173	0.0116153
80	2.60476	3.80265	1.19789	2.61105	3.82733	1.21628	0.01839	1.20708	0.015235
81	3.08632	4.40459	1.31827	3.07722	4.42943	1.35221	0.03394	1.33524	0.0254187
82	3.43965	4.8448	1.40515	3.42956	4.86754	1.43798	0.03283	1.42156	0.0230943
83	4.09694	6.06288	1.96594	4.07858	6.08764	2.00906	0.04312	1.9875	0.0216956
84	1.13376	3.03394	1.90018	1.14239	3.04292	1.90053	0.00035	1.90036	0.000184176
85	1.26534	2.75189	1.48655	1.2688	2.74421	1.47541	0.01114	1.48098	0.00752205
86	0.38767	1.16914	0.78147	0.39522	1.18498	0.78976	0.00829	0.785615	0.0105522
87	1.14259	2.20378	1.06119	1.13607	2.21103	1.07496	0.01377	1.06808	0.0128924
88	0.77678	1.81131	1.03453	0.78686	1.81326	1.0264	0.00813	1.03046	0.00788964
89	1.13088	2.18221	1.05133	1.13675	2.17619	1.03944	0.01189	1.04539	0.0113738
90	1.91151	2.86546	0.95395	1.91892	2.89044	0.97152	0.01757	0.962735	0.0182501
91	1.48259	2.55195	1.06936	1.49506	2.56978	1.07472	0.00536	1.07204	0.00499981
92	1.25689	2.23052	0.97363	1.26116	2.23046	0.9693	0.00433	0.971465	0.00445719
93	1.07363	1.96259	0.88896	1.07453	1.97047	0.89594	0.00698	0.89245	0.00782117
94	0.63148	1.41953	0.78805	0.64172	1.43431	0.79259	0.00454	0.79032	0.00574451
95	0.96736	1.74966	0.7823	0.97523	1.7708	0.79557	0.01327	0.788935	0.0168201
96	1.27237	2.07204	0.79967	1.2644	2.07926	0.81486	0.01519	0.807265	0.0188166
97	1.56083	2.3694	0.80857	1.56113	2.38384	0.82271	0.01414	0.81564	0.0173361
98	1.75188	2.59313	0.84125	1.76522	2.60743	0.84221	0.00096	0.84173	0.00114051
99	1.99258	2.87621	0.88363	2.0028	2.89998	0.89718	0.01355	0.890405	0.0152178
100	2.23908	3.17899	0.93991	2.23306	3.18872	0.95566	0.01575	0.947785	0.0166177
101	2.55239	3.64538	1.09299	2.55414	3.6667	1.11256	0.01957	1.10278	0.0177461
102	2.83787	4.09609	1.25822	2.8488	4.12395	1.27515	0.01693	1.26669	0.0133656
103	3.18666	4.62949	1.44283	3.20905	4.68416	1.47511	0.03228	1.45897	0.0221252
104	3.69638	5.46057	1.76419	3.68961	5.50514	1.81553	0.05134	1.78986	0.0286838
105	4.11402	6.11868	2.00466	4.11966	6.18154	2.06188	0.05722	2.03327	0.0281419
106	5.39261	7.0839	1.69129	5.42076	7.14055	1.71979	0.0285	1.70554	0.0167102
107	6.09456	7.79088	1.69632	6.11796	7.83973	1.72177	0.02545	1.70904	0.0148914
108	6.45077	8.18181	1.73104	6.47062	8.22192	1.7513	0.02026	1.74117	0.0116359
109	6.71893	8.50583	1.7869	6.76063	8.56574	1.80511	0.01821	1.79601	0.0101392
110	7.08191	8.95527	1.87336	7.14293	9.01895	1.87602	0.00266	1.87469	0.0014189
111	7.45546	9.43496	1.9795	7.503	9.48906	1.98606	0.00656	1.98278	0.00330849
112	7.82992	9.86734	2.03742	7.86856	9.92808	2.05952	0.0221	2.04847	0.0107885
113	8.25165	10.3331	2.08143	8.27258	10.3879	2.11536	0.03393	2.0984	0.0161695
114	8.90122	11.0186	2.11737	8.92235	11.0971	2.17479	0.05742	2.14608	0.0267558
115	4.56803	8.36772	3.79969	4.47105	8.33952	3.86847	0.06878	3.83408	0.0179391
116	2.19042	5.79408	3.60366	2.20546	5.79265	3.58719	0.01647	3.59543	0.00458082
117	1.64632	4.22475	2.57843	1.66622	4.24987	2.58365	0.00522	2.58104	0.00202244
118	1.40951	3.82469	2.41518	1.40927	3.85902	2.44975	0.03457	2.43247	0.0142119
119	0.23894	0.72002	0.48108	0.23933	0.73249	0.49316	0.01208	0.48712	0.0247988
120	0.50661	1.21401	0.7074	0.51441	1.23238	0.71797	0.01057	0.712685	0.0148312
121	1.29703	2.94238	1.64535	1.31108	2.96051	1.64943	0.00408	1.64739	0.00247664
122	3.65019	6.14669	2.4965	3.72316	6.17794	2.45478	0.04172	2.47564	0.0168522
123	4.71959	7.27856	2.55897	4.82926	7.33833	2.50907	0.0499	2.53402	0.019692
124	6.7134	9.20038	2.48698	6.76991	9.25124	2.48133	0.00565	2.48415	0.00227442
125	7.48523	9.81575	2.33052	7.53921	9.87619	2.33698	0.00646	2.33375	0.00276808
126	0.74949	2.67205	1.92256	0.75406	2.65799	1.90393	0.01863	1.91325	0.00973738
127	4.21144	7.83793	3.62649	4.20333	7.90334	3.70001	0.07352	3.66325	0.0200696
128	5.4477	8.82769	3.37999	5.46091	8.8863	3.42539	0.0454	3.40269	0.0133424
129	4.58895	7.3211	2.73215	4.70386	7.3678	2.66394	0.06821	2.69805	0.0252813
130	0.02065	0.08543	0.06478	0.02114	0.08704	0.0659	0.00112	0.06534	0.0171411
131	0.6028	1.58977	0.98697	0.59661	1.59012	0.99351	0.00654	0.99024	0.00660446
132	1.00483	2.14515	1.14032	1.00259	2.15276	1.15017	0.00985	1.14525	0.00860078
133	2.21347	3.96661	1.75314	2.22454	3.97008	1.74554	0.0076	1.74934	0.0043445
134	2.98107	4.87701	1.89594	2.99348	4.86641	1.87293	0.02301	1.88444	0.0122106
135	3.98278	6.05956	2.07678	4.00055	6.08216	2.08161	0.00483	2.07919	0.00232301
136	3.37124	5.77039	2.39915	3.41221	5.78794	2.37573	0.02342	2.38744	0.00980967
137	2.28947	4.51105	2.22158	2.35214	4.55761	2.20547	0.01611	2.21353	0.00727798
138	1.64683	3.84274	2.19591	1.64652	3.83308	2.18656	0.00935	2.19123	0.004267
139	3.87894	5.81996	1.94102	3.89173	5.82828	1.93655	0.00447	1.93878	0.00230557
140	4.8475	6.62831	1.78081	4.9041	6.64948	1.74538	0.03543	1.7631	0.0200953
141	1.81092	4.11144	2.30052	1.83648	4.15555	2.31907	0.01855	2.30979	0.00803102
142	1.03704	2.58785	1.55081	1.05458	2.60505	1.55047	0.00034	1.55064	0.000219264
143	0.71983	1.96076	1.24093	0.73081	1.97881	1.248	0.00707	1.24446	0.00568116
144	2.4279	4.03265	1.60475	2.44238	4.06438	1.622	0.01725	1.61338	0.0106919
145	3.38857	5.10639	1.71782	3.42434	5.14122	1.71688	0.00094	1.71735	0.000547355
146	4.13178	5.92294	1.79116	4.183	5.95689	1.77389	0.01727	1.78252	0.0096885
147	5.46955	7.15463	1.68508	5.50416	7.17709	1.67293	0.01215	1.67901	0.00723643
148	5.91303	7.62172	1.70869	5.97829	7.66542	1.68713	0.02156	1.69791	0.012698
149	6.37898	8.12085	1.74187	6.43219	8.13533	1.70314	0.03873	1.7225	0.0224847
150	0.74141	2.79227	2.05086	0.7417	2.82848	2.08678	0.03592	2.06882	0.0173626
151	0.21918	0.83777	0.61859	0.22759	0.85402	0.62643	0.00784	0.62251	0.0125942
152	0.0091	0.03995	0.03085	0.00942	0.0402	0.03078	7e-05	0.030815	0.00227162
153	0.37831	1.22154	0.84323	0.37265	1.21894	0.84629	0.00306	0.84476	0.00362233
154	0.22998	0.70617	0.47619	0.23568	0.71149	0.47581	0.00038	0.476	0.000798319
155	0.52076	1.31386	0.7931	0.5326	1.32114	0.78854	0.00456	0.79082	0.00576617
156	0.99376	1.82295	0.82919	1.0071	1.82539	0.81829	0.0109	0.82374	0.0132323
157	1.29863	2.20679	0.90816	1.30147	2.20748	0.90601	0.00215	0.907085	0.00237023
158	1.09861	2.34501	1.2464	1.10279	2.36385	1.26106	0.01466	1.25373	0.0116931
159	0.33075	0.84287	0.51212	0.32634	0.84396	0.51762	0.0055	0.51487	0.0106823
160	0.5025	1.0841	0.5816	0.51478	1.09998	0.5852	0.0036	0.5834	0.00617072
161	0.94814	1.74129	0.79315	0.96406	1.76082	0.79676	0.00361	0.794955	0.00454114
162	1.47885	2.35403	0.87518	1.49814	2.39953	0.90139	0.02621	0.888285	0.0295063
163	0.34699	1.07347	0.72648	0.34489	1.0709	0.72601	0.00047	0.726245	0.000647165
164	0.355	0.91115	0.55615	0.35545	0.90999	0.55454	0.00161	0.555345	0.0028991
165	0.46493	1.06652	0.60159	0.4657	1.07195	0.60625	0.00466	0.60392	0.00771625
166	0.86262	1.62721	0.76459	0.86849	1.64548	0.77699	0.0124	0.77079	0.0160874
167	1.07685	1.87027	0.79342	1.07501	1.88633	0.81132	0.0179	0.80237	0.0223089
168	1.81531	2.71117	0.89586	1.81149	2.73334	0.92185	0.02599	0.908855	0.0285964
169	2.13737	3.10185	0.96448	2.13206	3.12441	0.99235	0.02787	0.978415	0.0284848
170	2.40575	3.43653	1.03078	2.42057	3.47258	1.05201	0.02123	1.0414	0.0203861
171	2.82865	4.04576	1.21711	2.8498	4.10364	1.25384	0.03673	1.23548	0.0297295
172	3.14653	4.46956	1.32303	3.16558	4.53009	1.36451	0.04148	1.34377	0.0308684
173	3.81314	5.53126	1.71812	3.78867	5.55539	1.76672	0.0486	1.74242	0.0278922
174	0.74782	2.37439	1.62657	0.7405	2.37524	1.63474	0.00817	1.63065	0.00501026
175	2.40904	4.82833	2.41929	2.47234	4.85671	2.38437	0.03492	2.40183	0.0145389
176	0.69698	1.94185	1.24487	0.69782	1.93975	1.24193	0.00294	1.2434	0.00236448
177	1.08041	2.43881	1.3584	1.07829	2.43726	1.35897	0.00057	1.35868	0.000419523
178	2.65184	4.75273	2.10089	2.63749	4.75305	2.11556	0.01467	2.10823	0.00695846
179	5.17784	6.75794	1.5801	5.22618	6.80687	1.58069	0.00059	1.58039	0.000373324
180	1.64788	3.83924	2.19136	1.6497	3.85062	2.20092	0.00956	2.19614	0.00435309
181	0.30461	0.83154	0.52693	0.31142	0.84454	0.53312	0.00619	0.530025	0.0116787
182	0.48601	1.04787	0.56186	0.49277	1.06445	0.57168	0.00982	0.56677	0.0173263
183	0.70535	1.35649	0.65114	0.7051	1.36895	0.66385	0.01271	0.657495	0.0193309
184	0.88384	1.60875	0.72491	0.88657	1.62227	0.7357	0.01079	0.730305	0.0147746
185	1.26059	2.27634	1.01575	1.26214	2.29078	1.02864	0.01289	1.02219	0.0126101
186	1.86454	3.31528	1.45074	1.87414	3.34192	1.46778	0.01704	1.45926	0.0116772
187	4.04952	5.64882	1.5993	4.0795	5.67412	1.59462	0.00468	1.59696	0.00293057
188	1.38372	3.15701	1.77329	1.36445	3.18004	1.81559	0.0423	1.79444	0.0235728
189	0.92631	2.50975	1.58344	0.93555	2.55848	1.62293	0.03949	1.60319	0.0246322
190	2.3681	4.08885	1.72075	2.36269	4.10387	1.74118	0.02043	1.73097	0.0118027
191	0.00795	0.03516	0.02721	0.00778	0.03507	0.02729	8e-05	0.02725	0.00293578
192	0.26455	0.70996	0.44541	0.26777	0.7158	0.44803	0.00262	0.44672	0.00586497
193	0.32635	0.78695	0.4606	0.32891	0.79356	0.46465	0.00405	0.462625	0.00875439
194	0.64562	1.47132	0.8257	0.6488	1.47643	0.82763	0.00193	0.826665	0.00233468
195	2.69782	4.32246	1.62464	2.71232	4.35552	1.6432	0.01856	1.63392	0.0113592
196	1.84075	3.47902	1.63827	1.84662	3.47496	1.62834	0.00993	1.63331	0.0060797
197	0.51822	1.41143	0.89321	0.52664	1.41645	0.88981	0.0034	0.89151	0.00381375
198	1.14186	2.25068	1.10882	1.14145	2.27067	1.12922	0.0204	1.11902	0.0182302
199	1.7076	2.98386	1.27626	1.71702	2.99052	1.2735	0.00276	1.27488	0.00216491
200	2.95583	4.14454	1.18871	2.95868	4.16682	1.20814	0.01943	1.19843	0.0162129
201	0.5967	1.71354	1.11684	0.59126	1.72275	1.13149	0.01465	1.12417	0.0130319
202	0.35619	0.90211	0.54592	0.36703	0.91259	0.54556	0.00036	0.54574	0.000659655
203	0.65317	1.29116	0.63799	0.66031	1.29208	0.63177	0.00622	0.63488	0.00979713
204	0.99317	1.72542	0.73225	1.00013	1.73303	0.7329	0.00065	0.732575	0.000887281
205	1.33116	2.14009	0.80893	1.32469	2.13713	0.81244	0.00351	0.810685	0.00432967
206	1.65953	2.53055	0.87102	1.66753	2.54735	0.87982	0.0088	0.87542	0.0100523
207	1.85217	2.74872	0.89655	1.84744	2.76391	0.91647	0.01992	0.90651	0.0219744
208	2.19182	3.13681	0.94499	2.19504	3.15996	0.96492	0.01993	0.954955	0.0208701
209	2.81482	3.85669	1.04187	2.80724	3.87027	1.06303	0.02116	1.05245	0.0201055
210	3.0787	4.13809	1.05939	3.0762	4.1506	1.0744	0.01501	1.06689	0.0140689
211	3.54116	4.60173	1.06057	3.53978	4.62205	1.08227	0.0217	1.07142	0.0202535
212	3.88838	5.01616	1.12778	3.89093	5.04374	1.15281	0.02503	1.1403	0.0219505
213	4.33015	5.55257	1.22242	4.3264	5.56883	1.24243	0.02001	1.23243	0.0162363
214	5.01636	6.21951	1.20315	5.02962	6.24843	1.21881	0.01566	1.21098	0.0129317
215	5.68613	6.87718	1.19105	5.68957	6.89154	1.20197	0.01092	1.19651	0.00912654
216	6.39887	7.47861	1.07974	6.4297	7.50451	1.07481	0.00493	1.07727	0.00457636
217	0.02769	0.10263	0.07494	0.02657	0.10111	0.07454	0.0004	0.07474	0.00535189
218	0.49881	1.70355	1.20474	0.50579	1.70288	1.19709	0.00765	1.20091	0.00637014
219	0.57411	1.7457	1.17159	0.57087	1.77239	1.20152	0.02993	1.18656	0.0252243
220	1.38002	2.94592	1.5659	1.3887	2.99298	1.60428	0.03838	1.58509	0.0242131
221	3.02017	4.62582	1.60565	3.03955	4.63544	1.59589	0.00976	1.60077	0.00609707
222	1.18972	2.45138	1.26166	1.18524	2.46068	1.27544	0.01378	1.26855	0.0108628
223	0.2491	0.74248	0.49338	0.24775	0.7471	0.49935	0.00597	0.496365	0.0120274
224	0.75919	1.50974	0.75055	0.77005	1.53249	0.76244	0.01189	0.756495	0.0157172
225	1.00967	1.8131	0.80343	1.00724	1.82416	0.81692	0.01349	0.810175	0.0166507
226	1.33698	2.23819	0.90121	1.35455	2.2538	0.89925	0.00196	0.90023	0.00217722
227	1.93903	3.00389	1.06486	1.95423	3.01713	1.0629	0.00196	1.06388	0.00184231
228	2.21236	3.32494	1.11258	2.23389	3.34783	1.11394	0.00136	1.11326	0.00122164
229	2.53076	3.70969	1.17893	2.53873	3.71875	1.18002	0.00109	1.17948	0.00092414
230	3.08623	4.37988	1.29365	3.12648	4.40667	1.28019	0.01346	1.28692	0.0104591
231	3.9048	5.27493	1.37013	3.94858	5.3045	1.35592	0.01421	1.36302	0.0104253
232	0.71762	2.11079	1.39317	0.7051	2.12501	1.41991	0.02674	1.40654	0.0190112
233	1.39571	3.10177	1.70606	1.38248	3.12044	1.73796	0.0319	1.72201	0.0185249
235	0.30666	0.94011	0.63345	0.30356	0.9472	0.64364	0.01019	0.638545	0.0159582
236	0.23446	0.73551	0.50105	0.23112	0.73872	0.5076	0.00655	0.504325	0.0129877
237	0.5721	1.27676	0.70466	0.56802	1.28568	0.71766	0.013	0.71116	0.01828
238	1.08546	2.02777	0.94231	1.08539	2.03403	0.94864	0.00633	0.945475	0.00669505
239	1.72097	2.98842	1.26745	1.73718	2.9951	1.25792	0.00953	1.26269	0.00754741
240	0.15163	0.49921	0.34758	0.15408	0.5097	0.35562	0.00804	0.3516	0.0228669
241	0.12366	0.45935	0.33569	0.11961	0.45182	0.33221	0.00348	0.33395	0.0104207
242	0.67429	1.3635	0.68921	0.68053	1.37236	0.69183	0.00262	0.69052	0.00379424
243	0.01769	0.07187	0.05418	0.01646	0.0719	0.05544	0.00126	0.05481	0.0229885
244	0.0569	0.19872	0.14182	0.05707	0.19831	0.14124	0.00058	0.14153	0.00409807
245	0.37907	0.8546	0.47553	0.38239	0.86097	0.47858	0.00305	0.477055	0.00639339
246	0.63491	1.19856	0.56365	0.63185	1.19904	0.56719	0.00354	0.56542	0.00626083
247	0.8224	1.43479	0.61239	0.82764	1.44462	0.61698	0.00459	0.614685	0.00746724
248	1.03382	1.70211	0.66829	1.0309	1.70439	0.67349	0.0052	0.67089	0.0077509
249	1.97111	3.35323	1.38212	1.96563	3.348	1.38237	0.00025	1.38224	0.000180865
250	2.5919	3.94274	1.35084	2.59184	3.94564	1.3538	0.00296	1.35232	0.00218883
251	3.37538	4.92476	1.54938	3.40695	4.93174	1.52479	0.02459	1.53709	0.0159978
252	3.96932	5.5489	1.57958	3.9889	5.56121	1.57231	0.00727	1.57594	0.00461311
253	5.11698	6.3447	1.22772	5.10837	6.34651	1.23814	0.01042	1.23293	0.00845141
254	5.91519	6.96997	1.05478	5.88596	6.97494	1.08898	0.0342	1.07188	0.0319066
255	2.83174	4.88425	2.05251	2.8335	4.87429	2.04079	0.01172	2.04665	0.00572643
256	0.87877	2.19938	1.32061	0.89098	2.22624	1.33526	0.01465	1.32794	0.0110322
257	1.94218	3.49132	1.54914	1.95714	3.50536	1.54822	0.00092	1.54868	0.000594054
258	3.29076	4.82866	1.5379	3.29745	4.82173	1.52428	0.01362	1.53109	0.00889562
259	4.93578	6.04477	1.10899	4.93926	6.05866	1.1194	0.01041	1.1142	0.00934307
260	1.25048	4.10003	2.84955	1.2808	4.12194	2.84114	0.00841	2.84535	0.0029557
261	2.41435	4.2596	1.84525	2.38678	4.24464	1.85786	0.01261	1.85156	0.00681049
262	0.63717	2.26244	1.62527	0.62647	2.24803	1.62156	0.00371	1.62342	0.00228531
263	3.22762	4.78617	1.55855	3.22757	4.802	1.57443	0.01588	1.56649	0.0101373
264	5.05362	5.28554	0.23192	5.05087	5.28002	0.22915	0.00277	0.230535	0.0120155
265	5.34846	5.82579	0.47733	5.34576	5.82098	0.47522	0.00211	0.476275	0.00443021
266	0.15885	0.52083	0.36198	0.15795	0.52149	0.36354	0.00156	0.36276	0.00430036
267	0.3593	0.91985	0.56055	0.36383	0.93182	0.56799	0.00744	0.56427	0.0131852
268	0.30142	0.93899	0.63757	0.30419	0.95024	0.64605	0.00848	0.64181	0.0132126
269	1.05534	2.18419	1.12885	1.05767	2.19289	1.13522	0.00637	1.13203	0.00562703
270	0.07038	0.2601	0.18972	0.07272	0.26062	0.1879	0.00182	0.18881	0.00963932
271	0.70447	1.78519	1.08072	0.68039	1.77282	1.09243	0.01171	1.08658	0.010777
272	1.79972	3.09893	1.29921	1.78223	3.1015	1.31927	0.02006	1.30924	0.0153219
273	2.45945	3.69269	1.23324	2.45738	3.69321	1.23583	0.00259	1.23453	0.00209796
274	3.18797	4.4321	1.24413	3.17077	4.42772	1.25695	0.01282	1.25054	0.0102516
275	0.47397	1.2739	0.79993	0.48967	1.28562	0.79595	0.00398	0.79794	0.00498784
276	0.23581	0.75089	0.51508	0.24088	0.75898	0.5181	0.00302	0.51659	0.00584603
277	0.6197	1.36387	0.74417	0.62164	1.37004	0.7484	0.00423	0.746285	0.00566808
278	0.99108	1.8457	0.85462	0.99016	1.8446	0.85444	0.00018	0.85453	0.000210642
279	0.13562	0.44002	0.3044	0.13617	0.44027	0.3041	0.0003	0.30425	0.000986031
280	0.22547	0.57208	0.34661	0.22418	0.57319	0.34901	0.0024	0.34781	0.00690032
281	0.18359	0.38736	0.20377	0.18473	0.38743	0.2027	0.00107	0.203235	0.00526484
282	0.24967	0.4488	0.19913	0.2519	0.44806	0.19616	0.00297	0.197645	0.0150269
283	0.14212	0.32112	0.179	0.14599	0.32332	0.17733	0.00167	0.178165	0.00937333
284	0.18636	0.36951	0.18315	0.19105	0.37333	0.18228	0.00087	0.182715	0.00476151
285	0.23125	0.41921	0.18796	0.23483	0.42001	0.18518	0.00278	0.18657	0.0149006
286	0.27132	0.47054	0.19922	0.27365	0.47006	0.19641	0.00281	0.197815	0.0142052
287	0.35292	0.61743	0.26451	0.35317	0.61791	0.26474	0.00023	0.264625	0.000869154
288	0.66407	1.27685	0.61278	0.67109	1.28234	0.61125	0.00153	0.612015	0.00249994
289	0.82603	1.50107	0.67504	0.83338	1.50727	0.67389	0.00115	0.674465	0.00170506
290	1.08552	1.89665	0.81113	1.08922	1.89233	0.80311	0.00802	0.80712	0.00993656
291	1.80765	3.12174	1.31409	1.80206	3.13324	1.33118	0.01709	1.32264	0.0129212
292	4.50664	5.52224	1.0156	4.49647	5.51372	1.01725	0.00165	1.01642	0.00162334
293	5.30313	5.95143	0.6483	5.29746	5.94947	0.65201	0.00371	0.650155	0.00570633
294	5.82714	6.27284	0.4457	5.82805	6.27392	0.44587	0.00017	0.445785	0.00038135
295	2.61244	4.43844	1.826	2.65112	4.44458	1.79346	0.03254	1.80973	0.0179806
296	3.31441	4.99771	1.6833	3.32595	4.97004	1.64409	0.03921	1.66369	0.023568
297	3.96472	5.46715	1.50243	3.99768	5.46558	1.4679	0.03453	1.48517	0.0232499
298	0.33884	1.25122	0.91238	0.33274	1.25276	0.92002	0.00764	0.9162	0.00833879
299	3.79134	5.3939	1.60256	3.81153	5.39227	1.58074	0.02182	1.59165	0.013709
300	0.09922	0.37331	0.27409	0.10079	0.37402	0.27323	0.00086	0.27366	0.00314259
301	0.2322	0.8593	0.6271	0.23897	0.86968	0.63071	0.00361	0.628905	0.00574014
302	0.2655	0.95904	0.69354	0.26399	0.95484	0.69085	0.00269	0.692195	0.00388619
303	2.033	3.92848	1.89548	2.02214	3.92108	1.89894	0.00346	1.89721	0.00182373
304	2.53408	4.36954	1.83546	2.53292	4.37894	1.84602	0.01056	1.84074	0.00573682
305	0.78856	2.00812	1.21956	0.77201	1.99332	1.22131	0.00175	1.22043	0.00143392
306	1.09313	2.37255	1.27942	1.10816	2.39493	1.28677	0.00735	1.2831	0.00572834
307	2.47039	3.99553	1.52514	2.4695	3.98557	1.51607	0.00907	1.5206	0.00596473
308	3.24352	4.62808	1.38456	3.24864	4.61196	1.36332	0.02124	1.37394	0.0154592
309	4.09811	5.18525	1.08714	4.11244	5.18578	1.07334	0.0138	1.08024	0.0127749
310	5.30622	5.4174	0.11118	5.30483	5.41656	0.11173	0.00055	0.111455	0.00493473
311	5.45592	5.71566	0.25974	5.45966	5.7187	0.25904	0.0007	0.25939	0.00269864
312	5.58986	5.89509	0.30523	5.59207	5.89648	0.30441	0.00082	0.30482	0.00269011
313	5.74539	6.08524	0.33985	5.74849	6.09054	0.34205	0.0022	0.34095	0.00645256
314	1.08559	3.07606	1.99047	1.10199	3.12572	2.02373	0.03326	2.0071	0.0165712
315	2.26144	3.81321	1.55177	2.29773	3.86001	1.56228	0.01051	1.55703	0.00675005
316	3.37654	4.5046	1.12806	3.38269	4.51876	1.13607	0.00801	1.13207	0.00707556
317	0.45292	1.27999	0.82707	0.45369	1.28664	0.83295	0.00588	0.83001	0.00708425
318	0.93593	1.95754	1.02161	0.94544	1.95841	1.01297	0.00864	1.01729	0.00849315
319	1.18647	2.28061	1.09414	1.18492	2.26552	1.0806	0.01354	1.08737	0.0124521
320	1.86965	3.24653	1.37688	1.87585	3.24441	1.36856	0.00832	1.37272	0.00606096
321	0.74654	2.03078	1.28424	0.76318	2.04295	1.27977	0.00447	1.28201	0.00348673
322	1.58724	3.03013	1.44289	1.58517	3.01947	1.4343	0.00859	1.4386	0.0059711
323	1.34351	2.50757	1.16406	1.36688	2.51956	1.15268	0.01138	1.15837	0.00982415
324	0.70791	1.57653	0.86862	0.6979	1.58491	0.88701	0.01839	0.877815	0.0209497
325	0.37942	1.05418	0.67476	0.38157	1.05691	0.67534	0.00058	0.67505	0.000859196
326	1.0843	1.95206	0.86776	1.0731	1.95924	0.88614	0.01838	0.87695	0.020959
327	2.05083	3.05468	1.00385	2.06291	3.06049	0.99758	0.00627	1.00072	0.00626552
328	2.78454	3.77037	0.98583	2.80204	3.77808	0.97604	0.00979	0.980935	0.00998027
329	3.24343	4.17572	0.93229	3.25795	4.17462	0.91667	0.01562	0.92448	0.016896
330	3.6704	4.55382	0.88342	3.67609	4.55255	0.87646	0.00696	0.87994	0.00790963
331	4.06671	4.91546	0.84875	4.06081	4.91206	0.85125	0.0025	0.85	0.00294118
332	5.04579	5.5232	0.47741	5.05142	5.52757	0.47615	0.00126	0.47678	0.00264273
333	5.44711	5.94873	0.50162	5.46054	5.95747	0.49693	0.00469	0.499275	0.00939362
334	5.96082	6.32005	0.35923	5.96492	6.32406	0.35914	9e-05	0.359185	0.000250567
335	6.15857	6.51554	0.35697	6.16319	6.51723	0.35404	0.00293	0.355505	0.0082418
336	6.32387	6.67277	0.3489	6.32471	6.67564	0.35093	0.00203	0.349915	0.00580141
337	6.63681	7.36184	0.72503	6.63652	7.37188	0.73536	0.01033	0.730195	0.0141469
338	6.99842	7.8649	0.86648	7.02467	7.8992	0.87453	0.00805	0.870505	0.00924751
339	7.45513	8.3775	0.92237	7.4733	8.38162	0.90832	0.01405	0.915345	0.0153494
340	8.01402	9.37265	1.35863	8.05195	9.41438	1.36243	0.0038	1.36053	0.00279303
341	8.44817	10.0017	1.55358	8.47854	10.0173	1.53875	0.01483	1.54617	0.00959147
342	8.74373	10.3906	1.64686	8.76926	10.4234	1.65417	0.00731	1.65051	0.00442892
343	9.13814	10.9388	1.80069	9.17554	11.0012	1.82561	0.02492	1.81315	0.013744
344	9.78743	11.8757	2.08829	9.83164	11.9517	2.1201	0.03181	2.10419	0.0151174
345	10.3679	12.7763	2.4084	10.4004	12.8181	2.41763	0.00923	2.41302	0.00382509
346	10.7705	13.348	2.57746	10.8509	13.4246	2.57373	0.00373	2.57559	0.00144821
347	10.8967	13.615	2.71829	10.9301	13.6494	2.71927	0.00098	2.71878	0.000360456
									0.0110219
