# Supplementary material for: A taxon-rich and genome-scale phylogeny of Opisthokonta
Source: PLoS Biol. 2024 Sep 16;22(9):e3002794. doi: 10.1371/journal.pbio.3002794 (PMC11426530; doi:10.1371/journal.pbio.3002794)
Supplement: S8 Table — (XLSX) [file pbio.3002794.s011.xlsx]

## Sheet: Table S8
Shared genes among the three full data matrices
BUSCO	OrthoFinder	identity	BUSCO	TiKhonenkov_2020	identity	TiKhonenkov_2020	OrthoFinder	identity
1019762at2759	OG0003436	77.6	1010730at2759	opistho_RIOK2	93.5	opistho_CLF	OG0003890	99.5
1032689at2759	OG0003769	94.3	1018517at2759	opistho_DPH5	96.5	opistho_COPA	OG0002700	95.4
1041560at2759	OG0003675	85.7	1076134at2759	opistho_CAPZB	96.5	opistho_COX15	OG0004012	92.7
1051021at2759	OG0003786	88.7	1079827at2759	opistho_NSA2	98.4	opistho_CPSF3	OG0003411	98.7
1053181at2759	OG0002983	74.8	1096688at2759	opistho_GPN1	90.9	opistho_DCAF13	OG0002951	93.6
1057950at2759	OG0003000	92.2	1115196at2759	opistho_FARS2	84.9	opistho_DDX54	OG0004041	94.4
1065019at2759	OG0003128	87.3	1128607at2759	opistho_ETFA	93.5	opistho_DHPS	OG0002801	100
1079130at2759	OG0003407	94.1	1157302at2759	opistho_EIF6	96.7	opistho_DIMT1	OG0002633	99.6
1087488at2759	OG0003573	89.5	1193442at2759	opistho_ENP1	97	opistho_DPH1	OG0003912	98.7
1094121at2759	OG0002708	90.6	1194691at2759	opistho_PSMD6	84.9	opistho_DRG2	OG0000923	97.8
1096688at2759	OG0003364	99.6	1194797at2759	opistho_EIF3B	88.6	opistho_EIF2S3	OG0003692	99.8
1107630at2759	OG0003858	92.3	1248958at2759	opistho_XPO2	87.4	opistho_EIF3B	OG0004144	91.7
1115196at2759	OG0003922	78.5	1275837at2759	opistho_PSMD7	98.5	opistho_EIF3I	OG0003204	97.7
1161199at2759	OG0003534	83.3	1314980at2759	opistho_CPSF2	70.1	opistho_ENP1	OG0003690	98.7
1182451at2759	OG0002332	89.8	1338131at2759	opistho_FCF1	95.7	opistho_ETFD	OG0003668	97.9
1193442at2759	OG0003690	97.5	1428854at2759	opistho_RBM19	80.1	opistho_FARS2	OG0003922	85
1194797at2759	OG0004144	89.3	156083at2759	opistho_PRP8	98.9	opistho_GLDC	OG0003930	95.3
1197019at2759	OG0003537	92.1	166920at2759	opistho_NCAPD2	60.5	opistho_GPI	OG0002691	98.8
1200489at2759	OG0004076	90.8	179362at2759	opistho_RAD50	56.1	opistho_GPN1	OG0003364	91.3
1217666at2759	OG0003519	92.1	245208at2759	opistho_SF3B1	99.8	opistho_KRR1	OG0003749	93.1
1220881at2759	OG0002798	77.6	290630at2759	opistho_PWP2	94.6	opistho_MCM2	OG0003812	97.9
1222562at2759	OG0002435	97.2	296129at2759	opistho_NAT10	96	opistho_MCM4	OG0003214	90.7
1223488at2759	OG0001772	79.5	320059at2759	opistho_ELP3	99.3	opistho_MCM5	OG0003568	90.3
1228942at2759	OG0003777	97.8	325552at2759	opistho_WDR1	87.6	opistho_MCM6	OG0003811	87.6
1233814at2759	OG0002792	98.7	345441at2759	opistho_PAGM	92.7	opistho_NMD3	OG0004170	95.1
1248958at2759	OG0002961	88.1	355408at2759	opistho_CLF	99	opistho_NOG1	OG0002938	98.1
1249159at2759	OG0003571	88.2	390348at2759	opistho_GLDC	94.3	opistho_NOL10	OG0003355	89.7
1251252at2759	OG0002743	76.5	418107at2759	opistho_DCAF13	93	opistho_PAGM	OG0004182	93.4
1257440at2759	OG0003198	98	426305at2759	opistho_SDA1	84	opistho_PELO	OG0002643	99.1
1259741at2759	OG0003551	97.1	598949at2759	opistho_AP3D1	90.2	opistho_PES1	OG0003560	94.4
1264469at2759	OG0004426	99.4	604979at2759	opistho_WDR33	97.1	opistho_PPWD1	OG0000514	47.1
1269244at2759	OG0003381	71.6	722805at2759	opistho_VPS41	77.9	opistho_PSMA2	OG0003280	98.2
1269649at2759	OG0003266	100	734666at2759	opistho_NMD3	92.9	opistho_PSMA3	OG0003424	100
1275837at2759	OG0003964	98.5	777920at2759	opistho_PES1	92.4	opistho_PSMA4	OG0003251	99.6
1284731at2759	OG0003523	89.5	779909at2759	opistho_LST8	83.8	opistho_PSMA5	OG0003634	99.6
1323575at2759	OG0003822	98.4	817008at2759	opistho_WARS	96.4	opistho_PSMB3	OG0003348	99.5
1324510at2759	OG0002335	76.7	834694at2759	opistho_MRE11	89.1	opistho_PSMB7	OG0002613	100
1346432at2759	OG0003900	100	836599at2759	opistho_PSMD3	83.7	opistho_PSMC5	OG0004023	100
1348942at2759	OG0003086	71.6	866359at2759	opistho_EIF3I	96.9	opistho_PSMD11	OG0003785	96.8
1355894at2759	OG0003544	96.8	87842at2759	opistho_VPS18	83	opistho_PSMD14	OG0003141	100
1364586at2759	OG0002963	89.5	917326at2759	opistho_SCFD1	88.8	opistho_PSMD2	OG0003953	96.5
1370285at2759	OG0003963	84.5	931188at2759	opistho_USP39	88.5	opistho_PSMD3	OG0003944	97
1380409at2759	OG0003184	99.3	937686at2759	opistho_PSMD12	96.9	opistho_PSMD7	OG0003964	99.2
1398309at2759	OG0004029	89.4	944899at2759	opistho_KRR1	93.5	opistho_RFC3	OG0003825	99.7
1405073at2759	OG0003111	98.9				opistho_RFC4	OG0003397	89.3
1407446at2759	OG0004151	77.4				opistho_RFC5	OG0003955	97.4
1426075at2759	OG0003628	96.7				opistho_RPF1	OG0003803	90.1
1430056at2759	OG0003382	90.8				opistho_RUVB1	OG0003950	98.6
1432328at2759	OG0003423	93.9				opistho_SCFD1	OG0003687	89.2
1434266at2759	OG0003620	84.4				opistho_SDA1	OG0003506	91.2
1442062at2759	OG0003467	84.6				opistho_SF3B1	OG0003372	99.9
1454155at2759	OG0003252	95.8				opistho_SPB1	OG0002605	83.5
1455730at2759	OG0003666	77.5				opistho_SPTC1	OG0003654	94.4
1474000at2759	OG0004291	83.5				opistho_TCPD	OG0003946	100
1488235at2759	OG0003270	99.3				opistho_TCPE	OG0004077	100
1504863at2759	OG0003207	97.9				opistho_TCPZ	OG0003564	100
1513531at2759	OG0003893	87.4				opistho_TSR1	OG0003393	91.6
1563319at2759	OG0002752	70.4				opistho_UBA2	OG0002839	40.9
1567796at2759	OG0003706	95.7				opistho_VPS45	OG0004045	98.8
1576404at2759	OG0003554	82.9				opistho_WARS	OG0002642	96.2
1588798at2759	OG0003272	87.8				opistho_XPO2	OG0002961	93.2
1623701at2759	OG0003418	97.8
245208at2759	OG0003372	99.9
330169at2759	OG0003978	84.9
331411at2759	OG0003109	89.4
345441at2759	OG0004182	92.9
355408at2759	OG0003890	99.2
390348at2759	OG0003930	94.4
418107at2759	OG0002951	90.3
426305at2759	OG0003506	83.3
453044at2759	OG0003265	87.4
457861at2759	OG0003041	76.9
464990at2759	OG0002713	84.3
491869at2759	OG0002190	84.8
671536at2759	OG0004054	87.7
671846at2759	OG0002906	79.8
673132at2759	OG0002832	86.4
679771at2759	OG0003659	70.2
708105at2759	OG0002969	80.1
734341at2759	OG0003491	76.8
734666at2759	OG0004170	94.5
768809at2759	OG0003110	89.8
777920at2759	OG0003560	92.7
817008at2759	OG0002642	97.2
836599at2759	OG0003944	82
858842at2759	OG0003422	84.6
865202at2759	OG0004034	86.5
866359at2759	OG0003204	96.1
869548at2759	OG0002958	91.4
891751at2759	OG0003073	88.6
917326at2759	OG0003687	90.7
919955at2759	OG0003770	85.9
923657at2759	OG0003815	71.2
939345at2759	OG0003707	86.9
944899at2759	OG0003749	96.2
946128at2759	OG0002817	90
956854at2759	OG0003613	83.3
975158at2759	OG0002868	81.5
976469at2759	OG0003042	81.2
996662at2759	OG0000487	91
