# Supplementary material for: A taxon-rich and genome-scale phylogeny of Opisthokonta
Source: PLoS Biol. 2024 Sep 16;22(9):e3002794. doi: 10.1371/journal.pbio.3002794 (PMC11426530; doi:10.1371/journal.pbio.3002794)
Supplement: S9 Table — (XLSX) [file pbio.3002794.s012.xlsx]

## Sheet: Table S9
19 genes shared among three data matrices and annotations
gene name	COG category	Pfam	gene name	COG category	Pfam	gene name	COG category	Pfam
1096688at2759	KLT L	ATP_bind_1	opistho_GPN1	KLT L S	ATP_bind_1	OG0003364	KLT L S	ATP_bind_1
1115196at2759	J	DUF2431,FDX-ACB,tRNA-synt_2d FDX-ACB,Phe_tRNA-synt_N,tRNA-synt_2d FDX-ACB,tRNA-synt_2d HTH_11,tRNA-synt_2d Phe_tRNA-synt_N,tRNA-synt_2d	opistho_FARS2	J	DUF2431,FDX-ACB,tRNA-synt_2d FDX-ACB,Phe_tRNA-synt_N,tRNA-synt_2d FDX-ACB,tRNA-synt_2d HTH_11,tRNA-synt_2d tRNA-synt_2d	OG0003922	J	DUF2431,FDX-ACB,tRNA-synt_2d FDX-ACB,Phe_tRNA-synt_N,tRNA-synt_2d FDX-ACB,tRNA-synt_2d HTH_11,tRNA-synt_2d tRNA-synt_2d
1193442at2759	W	Bystin	opistho_ENP1	P W	Bystin	OG0003690	P W	Bystin
1194797at2759	A J	eIF2A RRM_1,eIF2A	opistho_EIF3B	A J	eIF2A RRM_1,eIF2A	OG0004144	A J	eIF2A RRM_1,eIF2A
1248958at2759	D U UY	CAS_CSE1,Cse1,IBN_N	opistho_XPO2	D U UY	CAS_CSE1,Cse1,IBN_N Cse1,IBN_N Cse1,IBN_N,Xpo1	OG0002961	D U UY	CAS_CSE1,Cse1,IBN_N Cse1,IBN_N Cse1,IBN_N,Xpo1
1275837at2759	O Z	FERM_M,FERM_N,IQ,MyTH4,Myosin_head,SH3_2 JAB,MitMem_reg	opistho_PSMD7	J O OT Z	FERM_M,FERM_N,IQ,MyTH4,Myosin_head,SH3_2 JAB,MitMem_reg	OG0003964	J O OT Z	FERM_M,FERM_N,IQ,MyTH4,Myosin_head,SH3_2 JAB,MitMem_reg
245208at2759	A	SF3b1	opistho_SF3B1	A UY	HEAT,HEAT_EZ,IBN_N,Vac14_Fab1_bd SF3b1	OG0003372	A	SF3b1
345441at2759	G	PGM_PMM_I,PGM_PMM_III,PGM_PMM_IV PGM_PMM_I,PGM_PMM_II,PGM_PMM_III,PGM_PMM_IV PGM_PMM_I,PGM_PMM_IV	opistho_PAGM	G	PGM_PMM_I,PGM_PMM_III,PGM_PMM_IV PGM_PMM_I,PGM_PMM_II,PGM_PMM_III,PGM_PMM_IV PGM_PMM_I,PGM_PMM_IV	OG0004182	G	PGM_PMM_I,PGM_PMM_III,PGM_PMM_IV PGM_PMM_I,PGM_PMM_II,PGM_PMM_III,PGM_PMM_IV PGM_PMM_I,PGM_PMM_IV
355408at2759	A D S	HAT HAT,Suf,TPR_14,TPR_17,TPR_19 HAT,Suf,TPR_8 HAT,TPR_19	opistho_CLF	A D S	HAT HAT,Suf,TPR_14,TPR_17,TPR_19 HAT,Suf,TPR_8 HAT,TPR_19 TPR_8	OG0003890	A D S	HAT HAT,Suf,TPR_14,TPR_17,TPR_19 HAT,Suf,TPR_8 HAT,TPR_19 TPR_8
390348at2759	E	Aminotran_5,GDC-P GDC-P	opistho_GLDC	E	Aminotran_5,GDC-P GDC-P	OG0003930	E	Aminotran_5,GDC-P GDC-P Pyridoxal_deC
418107at2759	A S	Gly_transf_sug,Sof1,WD40 Sof1,WD40	opistho_DCAF13	A S	Gly_transf_sug,Sof1,WD40 NLE,WD40 Sof1,WD40	OG0002951	A D S	Gly_transf_sug,Sof1,WD40 NACHT,WD40 Sof1,WD40
426305at2759	DZ S U	NUC130_3NT,SDA1	opistho_SDA1	DZ S U	NUC130_3NT,SDA1	OG0003506	DZ S U	NUC130_3NT,SDA1
734666at2759	J	NMD3	opistho_NMD3	J	NMD3	OG0004170	J	NMD3
777920at2759	A J	BRCT_2,Pescadillo_N BRCT,BRCT_2,Pescadillo_N	opistho_PES1	A J	BRCT_2,Pescadillo_N BRCT,BRCT_2,Pescadillo_N	OG0003560	A J	BRCT_2,Pescadillo_N BRCT,BRCT_2,Pescadillo_N
817008at2759	J	tRNA-synt_1b WHEP-TRS,tRNA-synt_1b	opistho_WARS	J	tRNA-synt_1b WHEP-TRS,tRNA-synt_1b	OG0002642	J OU	DnaJ,Sec63 tRNA-synt_1b tRNA-synt_1b,tRNA_bind WHEP-TRS,tRNA-synt_1b
836599at2759	O	PCI,Rpn3_C	opistho_PSMD3	O OT	PCI PCI,Rpn3_C	OG0003944	O OT	PCI PCI,Rpn3_C
866359at2759	J JT	WD40	opistho_EIF3I	J JT	WD40	OG0003204	J JT	WD40
917326at2759	U	Sec1	opistho_SCFD1	U	Sec1	OG0003687	U	Sec1
944899at2759	A DJ J	KH_1	opistho_KRR1	A DJ J O	AAA_11,AAA_12 KH_1	OG0003749	A DJ J O	AAA_11,AAA_12 KH_1
