# Supplementary material for: A taxon-rich and genome-scale phylogeny of Opisthokonta
Source: PLoS Biol. 2024 Sep 16;22(9):e3002794. doi: 10.1371/journal.pbio.3002794 (PMC11426530; doi:10.1371/journal.pbio.3002794)
Supplement: S10 Table — (XLSX) [file pbio.3002794.s013.xlsx]

## Sheet: Table S10
The saturation level in six data matrices
data matrix	LG	C60	CAT
BUSCO#1	0.1951	0.1918	0.1894
BUSCO#2	0.1956	0.1924	0.191
OrthoFinder#1	0.2554	0.2442	0.2398
OrthoFinder#2	0.2558	0.2446	0.2399
Tikhonenkov_2020#1	0.1268	0.1233	0.1211
Tikhonenkov_2020#2	0.1274	0.1237	0.1213
