# Supplementary material for: A taxon-rich and genome-scale phylogeny of Opisthokonta
Source: PLoS Biol. 2024 Sep 16;22(9):e3002794. doi: 10.1371/journal.pbio.3002794 (PMC11426530; doi:10.1371/journal.pbio.3002794)
Supplement: S11 Table — (XLSX) [file pbio.3002794.s014.xlsx]

## Sheet: Table S11
Bootstrap support values for key nodes in unicellular Holozoa relationships
	Choanozoa	Filozoa	Ichthyosporea+Filozoa (Pluriformea-sister)	Ichthyosporea+Pluriformea (Teterosporea-sister)	Pluriformea+Filozoa (Ichthyosporea-sister)	Others
BUSCO_complete	100	78	83	2	0	15
BUSCO_LB-27	100	72	81	2	0	17
BUSCO_C60	100	95	88	11	0	1
BUSCO_CAT+GTR-PMSF	100	100	90	6	4	0
BUSCO_fast_site_3000	100	91	96	1	2	1
BUSCO_fast_site_6000	100	93	93	3	4	0
BUSCO_fast_site_9000	100	94	95	2	2	1
BUSCO_PU_10	100	63	66	1	0	33
BUSCO_PU_20	100	89	93	1	0	6
BUSCO_PU_30	100	60	66	6	0	28
BUSCO_RCFV10	100	78	79	1	0	20
BUSCO_RCFV20	100	75	78	13	0	9
BUSCO_RCFV30	100	79	75	12	0	13
BUSCO_missing_data10	100	68	70	4	1	25
BUSCO_missing_data20	100	57	62	0	0	38
BUSCO_missing_data30	100	87	95	0	0	5
OrthoFinder_complete	100	100	0	98	1	1
OrthoFinder_C60	100	100	0	100	0	0
OrthoFinder_CAT+GTR-PMSF	100	100	0	95	5	0
OrthoFinder_LB-27	100	99	1	97	2	0
OrthoFinder_fast_site_3000	100	100	1	97	2	0
OrthoFinder_fast_site_6000	100	100	1	98	2	0
OrthoFinder_fast_site_9000	100	100	1	98	2	0
OrthoFinder_PU_10	100	100	1	98	1	0
OrthoFinder_PU_20	100	100	3	96	1	0
OrthoFinder_PU_30	100	100	0	100	0	0
OrthoFinder_RCFV10	100	100	0	100	0	0
OrthoFinder_RCFV20	100	100	1	99	0	0
OrthoFinder_RCFV30	100	100	2	98	0	0
OrthoFinder_missing_data10	100	100	0	99	1	0
OrthoFinder_missing_data20	100	100	1	99	0	0
OrthoFinder_missing_data30	100	100	0	97	0	3
Tikhonenkov_complete	100	91	83	13	0	4
Tikhonenkov_LB-27	100	98	91	9	0	0
Tikhonenkov_C60	100	100	93	7	0	0
Tikhonenkov_CAT+GTR-PMSF	100	100	81	1	18	0
Tikhonenkov_fast_site_3000	100	92	91	1	1	7
Tikhonenkov_fast_site_6000	100	88	88	0	0	12
Tikhonenkov_fast_site_9000	100	97	95	1	0	4
Tikhonenkov_PU_10	100	88	85	4	0	11
Tikhonenkov_PU_20	100	95	92	8	0	0
Tikhonenkov_PU_30	100	90	80	16	0	4
Tikhonenkov_RCFV10	100	98	91	9	0	0
Tikhonenkov_RCFV20	100	98	90	10	0	0
Tikhonenkov_RCFV30	100	99	82	17	1	0
Tikhonenkov_missing_data10	100	62	15	77	0	8
Tikhonenkov_missing_data20	100		0	0	0	100
Tikhonenkov_missing_data30	100	84	2	98	0	0
