# Supplementary material for: A taxon-rich and genome-scale phylogeny of Opisthokonta
Source: PLoS Biol. 2024 Sep 16;22(9):e3002794. doi: 10.1371/journal.pbio.3002794 (PMC11426530; doi:10.1371/journal.pbio.3002794)
Supplement: S12 Table — (XLSX) [file pbio.3002794.s015.xlsx]

## Sheet: Table S12-1
Gene-wise likelihood scores and the tree supported (BUSCO)
gene_id	tr1_log-likelihood	tr2_log-likelihood	GLS	tree_supported
100698at2759.bmge.347	-71343.5	-71343.5	0.00343	Pluriformea-sister
1111142at2759.bmge.347	-29516.7	-29516.7	0.02111	Pluriformea-sister
1107630at2759.bmge.347	-42847.9	-42847.9	-0.02427	Teretosporea-sister
855834at2759.bmge.347	-39258.9	-39258.9	0.03166	Pluriformea-sister
1309031at2759.bmge.347	-55456.8	-55456.8	0.03453	Pluriformea-sister
687505at2759.bmge.347	-51163.7	-51163.8	0.08901	Pluriformea-sister
179362at2759.bmge.347	-67639.7	-67639.6	-0.08912	Teretosporea-sister
1576404at2759.bmge.347	-20078	-20078.1	0.10113	Pluriformea-sister
671846at2759.bmge.347	-61394.9	-61395	0.11435	Pluriformea-sister
543764at2759.bmge.347	-46296.8	-46296.7	-0.11658	Teretosporea-sister
621827at2759.bmge.347	-76205.9	-76205.8	-0.12702	Teretosporea-sister
166920at2759.bmge.347	-114425	-114426	0.1306	Pluriformea-sister
924753at2759.bmge.347	-48548.6	-48548.8	0.13545	Pluriformea-sister
1249159at2759.bmge.347	-25135	-25135.1	0.14364	Pluriformea-sister
1251252at2759.bmge.347	-19758.7	-19758.9	0.15659	Pluriformea-sister
1626636at2759.bmge.347	-22876	-22875.9	-0.1728	Teretosporea-sister
946128at2759.bmge.347	-36230	-36230.1	0.17578	Pluriformea-sister
1348942at2759.bmge.347	-25882.4	-25882.6	0.17747	Pluriformea-sister
551907at2759.bmge.347	-75585.1	-75585.3	0.1944	Pluriformea-sister
931188at2759.bmge.347	-60802	-60802.2	0.19917	Pluriformea-sister
375960at2759.bmge.347	-63126.2	-63126.4	0.20589	Pluriformea-sister
1593937at2759.bmge.347	-27409.3	-27409	-0.21425	Teretosporea-sister
1445102at2759.bmge.347	-33142.9	-33142.6	-0.21708	Teretosporea-sister
1339553at2759.bmge.347	-53074.8	-53075	0.22054	Pluriformea-sister
1030907at2759.bmge.347	-25487.5	-25487.3	-0.2279	Teretosporea-sister
1530008at2759.bmge.347	-13198.9	-13199.1	0.23757	Pluriformea-sister
1370304at2759.bmge.347	-48396.7	-48396.9	0.23805	Pluriformea-sister
918816at2759.bmge.347	-38927	-38926.8	-0.24266	Teretosporea-sister
1567796at2759.bmge.347	-26421.5	-26421.2	-0.27011	Teretosporea-sister
1434266at2759.bmge.347	-20450.9	-20450.6	-0.28569	Teretosporea-sister
975557at2759.bmge.347	-53090.8	-53091.1	0.3006	Pluriformea-sister
1538526at2759.bmge.347	-27097.4	-27097.7	0.33516	Pluriformea-sister
1193442at2759.bmge.347	-54641.3	-54641	-0.34643	Teretosporea-sister
1222562at2759.bmge.347	-25398.9	-25398.6	-0.35309	Teretosporea-sister
1076134at2759.bmge.347	-29892.6	-29892.9	0.35996	Pluriformea-sister
1247641at2759.bmge.347	-34944.9	-34945.3	0.38118	Pluriformea-sister
1001705at2759.bmge.347	-48771.5	-48771.1	-0.3894	Teretosporea-sister
1291729at2759.bmge.347	-21401.2	-21400.8	-0.39548	Teretosporea-sister
1259741at2759.bmge.347	-43963.6	-43964	0.39812	Pluriformea-sister
390348at2759.bmge.347	-130871	-130871	0.4107	Pluriformea-sister
1382842at2759.bmge.347	-27494.2	-27494.6	0.41293	Pluriformea-sister
1178688at2759.bmge.347	-26716.5	-26716.1	-0.42124	Teretosporea-sister
1440961at2759.bmge.347	-38995.8	-38995.3	-0.44872	Teretosporea-sister
734666at2759.bmge.347	-73053.8	-73054.3	0.46341	Pluriformea-sister
330169at2759.bmge.347	-52043.6	-52043.2	-0.47584	Teretosporea-sister
450058at2759.bmge.347	-28251.9	-28251.4	-0.47771	Teretosporea-sister
774318at2759.bmge.347	-64632.4	-64632.9	0.47876	Pluriformea-sister
1115196at2759.bmge.347	-53738	-53738.5	0.48682	Pluriformea-sister
1038775at2759.bmge.347	-37261.6	-37261.1	-0.48707	Teretosporea-sister
1087488at2759.bmge.347	-44737	-44736.5	-0.50219	Teretosporea-sister
973442at2759.bmge.347	-33232.5	-33233	0.50864	Pluriformea-sister
1421503at2759.bmge.347	-14051.6	-14051	-0.51347	Teretosporea-sister
426305at2759.bmge.347	-87119.3	-87119.8	0.52039	Pluriformea-sister
1405146at2759.bmge.347	-25042.5	-25043	0.52504	Pluriformea-sister
1287401at2759.bmge.347	-26797.4	-26796.9	-0.52569	Teretosporea-sister
1079827at2759.bmge.347	-27065.9	-27066.4	0.54293	Pluriformea-sister
1441854at2759.bmge.347	-40565	-40564.4	-0.5607	Teretosporea-sister
1380409at2759.bmge.347	-29067	-29067.6	0.56136	Pluriformea-sister
1322642at2759.bmge.347	-32798.3	-32798.8	0.56271	Pluriformea-sister
923657at2759.bmge.347	-33490.3	-33489.7	-0.56722	Teretosporea-sister
625387at2759.bmge.347	-52944.8	-52945.4	0.58515	Pluriformea-sister
919955at2759.bmge.347	-50844	-50843.4	-0.59559	Teretosporea-sister
664730at2759.bmge.347	-58374.6	-58375.2	0.60123	Pluriformea-sister
996662at2759.bmge.347	-42835.6	-42834.9	-0.63748	Teretosporea-sister
1377237at2759.bmge.347	-31113	-31113.6	0.63825	Pluriformea-sister
1032689at2759.bmge.347	-32667.4	-32666.8	-0.64159	Teretosporea-sister
1563319at2759.bmge.347	-21461.8	-21461.2	-0.64764	Teretosporea-sister
1342242at2759.bmge.347	-26384.3	-26383.6	-0.65145	Teretosporea-sister
464990at2759.bmge.347	-63596.9	-63596.1	-0.72384	Teretosporea-sister
1323575at2759.bmge.347	-19169.4	-19170.2	0.73456	Pluriformea-sister
1304061at2759.bmge.347	-26502.1	-26501.3	-0.73998	Teretosporea-sister
1236198at2759.bmge.347	-16538.3	-16537.6	-0.75221	Teretosporea-sister
1488235at2759.bmge.347	-29461.6	-29462.4	0.75306	Pluriformea-sister
341721at2759.bmge.347	-64329.6	-64328.8	-0.79212	Teretosporea-sister
976469at2759.bmge.347	-35864.4	-35865.2	0.80003	Pluriformea-sister
1223488at2759.bmge.347	-25174.4	-25173.6	-0.80269	Teretosporea-sister
1138059at2759.bmge.347	-36820.9	-36820	-0.82122	Teretosporea-sister
418107at2759.bmge.347	-69736.6	-69735.8	-0.82161	Teretosporea-sister
1085752at2759.bmge.347	-36526.2	-36525.4	-0.85662	Teretosporea-sister
156083at2759.bmge.347	-150015	-150014	-0.8573	Teretosporea-sister
708105at2759.bmge.347	-46443.4	-46442.6	-0.87645	Teretosporea-sister
257318at2759.bmge.347	-68926.6	-68927.5	0.8775	Pluriformea-sister
87842at2759.bmge.347	-114908	-114907	-0.9297	Teretosporea-sister
261419at2759.bmge.347	-78342.5	-78343.4	0.93073	Pluriformea-sister
655400at2759.bmge.347	-44477.7	-44478.7	0.95481	Pluriformea-sister
1264469at2759.bmge.347	-34126.9	-34127.8	0.9569	Pluriformea-sister
388820at2759.bmge.347	-124321	-124322	0.9625	Pluriformea-sister
1128607at2759.bmge.347	-49716.5	-49715.5	-0.97263	Teretosporea-sister
761109at2759.bmge.347	-54856.6	-54857.6	1.0046	Pluriformea-sister
719531at2759.bmge.347	-51001.4	-51002.5	1.053	Pluriformea-sister
1364586at2759.bmge.347	-23104.4	-23103.3	-1.07349	Teretosporea-sister
1407446at2759.bmge.347	-18800.7	-18799.6	-1.08137	Teretosporea-sister
1284731at2759.bmge.347	-34002.2	-34003.3	1.10135	Pluriformea-sister
905026at2759.bmge.347	-54831.5	-54832.7	1.1198	Pluriformea-sister
887370at2759.bmge.347	-49923.4	-49922.2	-1.15839	Teretosporea-sister
1455730at2759.bmge.347	-57559.9	-57561.1	1.20097	Pluriformea-sister
834694at2759.bmge.347	-54649.2	-54650.4	1.22162	Pluriformea-sister
383503at2759.bmge.347	-58858.7	-58857.5	-1.23022	Teretosporea-sister
1454155at2759.bmge.347	-30309.2	-30310.5	1.26993	Pluriformea-sister
1194691at2759.bmge.347	-62553.7	-62555	1.27825	Pluriformea-sister
736068at2759.bmge.347	-60364.8	-60366.1	1.29863	Pluriformea-sister
1019762at2759.bmge.347	-56855.6	-56856.9	1.32241	Pluriformea-sister
836599at2759.bmge.347	-62500.3	-62498.9	-1.39907	Teretosporea-sister
722805at2759.bmge.347	-93393.4	-93391.9	-1.41036	Teretosporea-sister
1324510at2759.bmge.347	-53080.7	-53079.2	-1.43011	Teretosporea-sister
1014314at2759.bmge.347	-39730.5	-39729	-1.4437	Teretosporea-sister
324863at2759.bmge.347	-96770.9	-96769.5	-1.44717	Teretosporea-sister
869548at2759.bmge.347	-30519.3	-30517.8	-1.45715	Teretosporea-sister
721605at2759.bmge.347	-48998.8	-48997.3	-1.47488	Teretosporea-sister
865202at2759.bmge.347	-33970.4	-33971.9	1.51299	Pluriformea-sister
956854at2759.bmge.347	-29526.8	-29525.3	-1.56719	Teretosporea-sister
1200489at2759.bmge.347	-26999.2	-26997.6	-1.5901	Teretosporea-sister
1258856at2759.bmge.347	-100376	-100374	-1.5998	Teretosporea-sister
1053181at2759.bmge.347	-30399	-30400.6	1.60161	Pluriformea-sister
1228942at2759.bmge.347	-39429.8	-39428.2	-1.6206	Teretosporea-sister
491869at2759.bmge.347	-36034.8	-36033.2	-1.625	Teretosporea-sister
1197019at2759.bmge.347	-28322.3	-28320.7	-1.63068	Teretosporea-sister
917326at2759.bmge.347	-96138.6	-96140.3	1.63796	Pluriformea-sister
1442062at2759.bmge.347	-37381.8	-37383.4	1.65833	Pluriformea-sister
751335at2759.bmge.347	-46581	-46579.4	-1.65874	Teretosporea-sister
1269244at2759.bmge.347	-22007.4	-22005.7	-1.70417	Teretosporea-sister
1057950at2759.bmge.347	-38819.7	-38818	-1.70498	Teretosporea-sister
176625at2759.bmge.347	-108995	-108993	-1.7153	Teretosporea-sister
1108845at2759.bmge.347	-48551.6	-48549.8	-1.79547	Teretosporea-sister
331411at2759.bmge.347	-84002.3	-84004.1	1.82059	Pluriformea-sister
1257440at2759.bmge.347	-30971.5	-30969.7	-1.83458	Teretosporea-sister
679771at2759.bmge.347	-33084.9	-33086.7	1.8646	Pluriformea-sister
570797at2759.bmge.347	-59990.2	-59988.3	-1.86711	Teretosporea-sister
814241at2759.bmge.347	-56582.1	-56580.2	-1.86742	Teretosporea-sister
582756at2759.bmge.347	-63323.5	-63325.4	1.87419	Pluriformea-sister
1112002at2759.bmge.347	-105991	-105993	1.9361	Pluriformea-sister
817008at2759.bmge.347	-59871.2	-59869.3	-1.95969	Teretosporea-sister
1233814at2759.bmge.347	-22493.3	-22491.3	-2.00167	Teretosporea-sister
1513531at2759.bmge.347	-29887	-29885	-2.00492	Teretosporea-sister
1504863at2759.bmge.347	-25511.8	-25509.8	-2.00925	Teretosporea-sister
1432328at2759.bmge.347	-24341.3	-24339.2	-2.04515	Teretosporea-sister
720340at2759.bmge.347	-47859.6	-47857.5	-2.07044	Teretosporea-sister
320059at2759.bmge.347	-46113	-46115.1	2.07846	Pluriformea-sister
457861at2759.bmge.347	-30430.2	-30432.3	2.09841	Pluriformea-sister
1623701at2759.bmge.347	-17994.1	-17996.2	2.10642	Pluriformea-sister
1287094at2759.bmge.347	-36045.2	-36043.1	-2.11321	Teretosporea-sister
844748at2759.bmge.347	-37803.6	-37805.7	2.12209	Pluriformea-sister
1266231at2759.bmge.347	-30627.1	-30629.3	2.13218	Pluriformea-sister
1430056at2759.bmge.347	-24857.7	-24855.5	-2.13547	Teretosporea-sister
97116at2759.bmge.347	-170575	-170578	2.178	Pluriformea-sister
891751at2759.bmge.347	-42047.4	-42045.2	-2.20169	Teretosporea-sister
306227at2759.bmge.347	-73886.3	-73888.5	2.22739	Pluriformea-sister
1051021at2759.bmge.347	-56729.4	-56731.7	2.26503	Pluriformea-sister
801857at2759.bmge.347	-54171.1	-54168.8	-2.28037	Teretosporea-sister
1314980at2759.bmge.347	-90632	-90634.3	2.28244	Pluriformea-sister
1404162at2759.bmge.347	-36399	-36401.3	2.29375	Pluriformea-sister
1338131at2759.bmge.347	-22828.7	-22831	2.29604	Pluriformea-sister
939345at2759.bmge.347	-21633.8	-21636.1	2.30805	Pluriformea-sister
1322299at2759.bmge.347	-58132.3	-58134.7	2.34915	Pluriformea-sister
513979at2759.bmge.347	-50888.9	-50891.3	2.35065	Pluriformea-sister
1426075at2759.bmge.347	-23352.3	-23349.9	-2.36669	Teretosporea-sister
1049599at2759.bmge.347	-70937.4	-70935	-2.38202	Teretosporea-sister
1474000at2759.bmge.347	-22471.1	-22468.7	-2.416	Teretosporea-sister
345441at2759.bmge.347	-72966.5	-72968.9	2.43087	Pluriformea-sister
768809at2759.bmge.347	-49912.6	-49910.2	-2.4574	Teretosporea-sister
1094121at2759.bmge.347	-25678.5	-25680.9	2.46934	Pluriformea-sister
981902at2759.bmge.347	-42289	-42286.5	-2.49464	Teretosporea-sister
1423847at2759.bmge.347	-71631.7	-71634.2	2.56819	Pluriformea-sister
355408at2759.bmge.347	-95572.5	-95575.1	2.60871	Pluriformea-sister
1355894at2759.bmge.347	-33747.9	-33745.2	-2.61177	Teretosporea-sister
1220881at2759.bmge.347	-28752.5	-28755.2	2.64592	Pluriformea-sister
1346165at2759.bmge.347	-48646.7	-48649.4	2.67243	Pluriformea-sister
83779at2759.bmge.347	-43829.6	-43832.3	2.69854	Pluriformea-sister
974865at2759.bmge.347	-57236.3	-57239.1	2.73023	Pluriformea-sister
1217666at2759.bmge.347	-39516.6	-39513.8	-2.75155	Teretosporea-sister
1588798at2759.bmge.347	-14327.5	-14324.7	-2.81032	Teretosporea-sister
1157302at2759.bmge.347	-28558.2	-28561	2.81399	Pluriformea-sister
1428854at2759.bmge.347	-99788.8	-99791.6	2.87617	Pluriformea-sister
1395649at2759.bmge.347	-23564.5	-23561.6	-2.9079	Teretosporea-sister
369837at2759.bmge.347	-77871.9	-77874.8	2.93395	Pluriformea-sister
392369at2759.bmge.347	-75785.1	-75788.1	2.98486	Pluriformea-sister
1173229at2759.bmge.347	-42103.4	-42106.4	3.01971	Pluriformea-sister
911863at2759.bmge.347	-38203.9	-38206.9	3.06615	Pluriformea-sister
1346432at2759.bmge.347	-33820.4	-33817.3	-3.10299	Teretosporea-sister
1405073at2759.bmge.347	-28475.3	-28478.5	3.12714	Pluriformea-sister
671536at2759.bmge.347	-76457	-76453.8	-3.16905	Teretosporea-sister
1096688at2759.bmge.347	-36847.1	-36843.9	-3.21395	Teretosporea-sister
1275837at2759.bmge.347	-34152.5	-34149.2	-3.27107	Teretosporea-sister
1370285at2759.bmge.347	-56446.1	-56442.8	-3.3087	Teretosporea-sister
937686at2759.bmge.347	-73695.2	-73691.9	-3.32436	Teretosporea-sister
604979at2759.bmge.347	-48761.4	-48758.1	-3.35795	Teretosporea-sister
1194797at2759.bmge.347	-99978.9	-99975.6	-3.36213	Teretosporea-sister
944899at2759.bmge.347	-36932.6	-36935.9	3.38072	Pluriformea-sister
1260807at2759.bmge.347	-53779.7	-53776.3	-3.38783	Teretosporea-sister
673132at2759.bmge.347	-52787.2	-52783.8	-3.40889	Teretosporea-sister
1065019at2759.bmge.347	-55069.3	-55072.8	3.48092	Pluriformea-sister
858842at2759.bmge.347	-47893.5	-47897	3.48248	Pluriformea-sister
1161199at2759.bmge.347	-46463.8	-46460.3	-3.4858	Teretosporea-sister
1269649at2759.bmge.347	-24945.3	-24941.8	-3.5008	Teretosporea-sister
1182451at2759.bmge.347	-33006.2	-33009.7	3.56043	Pluriformea-sister
296129at2759.bmge.347	-109009	-109013	3.6603	Pluriformea-sister
1398309at2759.bmge.347	-28894.8	-28898.5	3.6828	Pluriformea-sister
325552at2759.bmge.347	-100730	-100734	3.7134	Pluriformea-sister
674160at2759.bmge.347	-170425	-170428	3.7529	Pluriformea-sister
290630at2759.bmge.347	-126548	-126552	3.763	Pluriformea-sister
160593at2759.bmge.347	-202596	-202592	-3.7666	Teretosporea-sister
1010730at2759.bmge.347	-48704.1	-48707.9	3.81211	Pluriformea-sister
1025450at2759.bmge.347	-51001.8	-51005.8	4.02242	Pluriformea-sister
1450538at2759.bmge.347	-32708.3	-32712.4	4.039	Pluriformea-sister
1358374at2759.bmge.347	-34036.8	-34032.7	-4.05837	Teretosporea-sister
1490022at2759.bmge.347	-22118.9	-22123.1	4.11739	Pluriformea-sister
1018517at2759.bmge.347	-46408.3	-46404.2	-4.12331	Teretosporea-sister
1526152at2759.bmge.347	-18640	-18644.1	4.16351	Pluriformea-sister
759498at2759.bmge.347	-93346.5	-93350.7	4.19038	Pluriformea-sister
692986at2759.bmge.347	-65725.8	-65721.5	-4.3908	Teretosporea-sister
1106766at2759.bmge.347	-69474.1	-69469.7	-4.49628	Teretosporea-sister
453044at2759.bmge.347	-59148.5	-59143.7	-4.79417	Teretosporea-sister
245208at2759.bmge.347	-82956.6	-82961.5	4.87617	Pluriformea-sister
1079130at2759.bmge.347	-58829.1	-58824.2	-4.9155	Teretosporea-sister
1248958at2759.bmge.347	-122822	-122828	5.1558	Pluriformea-sister
779909at2759.bmge.347	-33113.4	-33118.8	5.36915	Pluriformea-sister
975158at2759.bmge.347	-65066.9	-65072.3	5.37109	Pluriformea-sister
878143at2759.bmge.347	-75000.5	-74995.1	-5.43108	Teretosporea-sister
1379600at2759.bmge.347	-93576.8	-93582.3	5.46715	Pluriformea-sister
866359at2759.bmge.347	-42255.9	-42250.4	-5.47638	Teretosporea-sister
1041560at2759.bmge.347	-48788	-48793.6	5.62423	Pluriformea-sister
598949at2759.bmge.347	-79947.4	-79953.2	5.7117	Pluriformea-sister
777920at2759.bmge.347	-60197	-60190.9	-6.05878	Teretosporea-sister
1645187at2759.bmge.347	-18036.7	-18042.8	6.1679	Pluriformea-sister
549762at2759.bmge.347	-76662.4	-76668.7	6.25654	Pluriformea-sister
1479417at2759.bmge.347	-33945.1	-33951.6	6.50918	Pluriformea-sister
396755at2759.bmge.347	-109895	-109901	6.5753	Pluriformea-sister
734341at2759.bmge.347	-27643.5	-27651.2	7.7842	Pluriformea-sister

## Sheet: Table S12-2
Gene-wise likelihood scores and the tree supported (OrthoFinder)
gene_id	tr1_log-likelihood	tr2_log-likelihood	GLS	tree_supported
OG0000035_pruned.hmm.orthofisher.bmge.347	-40995.5	-41001.7	-6.15658	Pluriformea-sister
OG0000088_pruned.hmm.orthofisher.bmge.347	-42327.8	-42337.4	-9.68318	Pluriformea-sister
OG0000105_pruned.hmm.orthofisher.bmge.347	-79072.3	-79086.3	-13.9898	Pluriformea-sister
OG0000171_pruned.hmm.orthofisher.bmge.347	-87882.5	-87897.9	-15.3433	Pluriformea-sister
OG0000173_pruned.hmm.orthofisher.bmge.347	-36493.5	-36483.2	10.3224	Teretosporea-sister
OG0000198_pruned.hmm.orthofisher.bmge.347	-23829.8	-23830.4	-0.58639	Pluriformea-sister
OG0000215_pruned.hmm.orthofisher.bmge.347	-61158.3	-61126.4	31.8478	Teretosporea-sister
OG0000257_pruned.hmm.orthofisher.bmge.347	-41925.3	-41933.3	-7.99632	Pluriformea-sister
OG0000299_pruned.hmm.orthofisher.bmge.347	-40539.6	-40540.7	-1.11543	Pluriformea-sister
OG0000325_pruned.hmm.orthofisher.bmge.347	-81380.8	-81383.1	-2.267	Pluriformea-sister
OG0000355_pruned.hmm.orthofisher.bmge.347	-54665.4	-54652.2	13.2114	Teretosporea-sister
OG0000384_pruned.hmm.orthofisher.bmge.347	-75266.1	-75286.1	-19.965	Pluriformea-sister
OG0000401_pruned.hmm.orthofisher.bmge.347	-88248.1	-88242	6.08114	Teretosporea-sister
OG0000410_pruned.hmm.orthofisher.bmge.347	-19527.8	-19540.9	-13.0269	Pluriformea-sister
OG0000411_pruned.hmm.orthofisher.bmge.347	-28242.6	-28241.6	0.97765	Teretosporea-sister
OG0000449_pruned.hmm.orthofisher.bmge.347	-21079.8	-21082.6	-2.81202	Pluriformea-sister
OG0000476_pruned.hmm.orthofisher.bmge.347	-14315.4	-14308	7.36878	Teretosporea-sister
OG0000487_pruned.hmm.orthofisher.bmge.347	-48534.3	-48536.6	-2.34234	Pluriformea-sister
OG0000492_pruned.hmm.orthofisher.bmge.347	-48689	-48665	23.9459	Teretosporea-sister
OG0000514_pruned.hmm.orthofisher.bmge.347	-31236.9	-31243.4	-6.42741	Pluriformea-sister
OG0000787_pruned.hmm.orthofisher.bmge.347	-47849.9	-47853.9	-3.94126	Pluriformea-sister
OG0000831_pruned.hmm.orthofisher.bmge.347	-32193.6	-32189.4	4.22953	Teretosporea-sister
OG0000845_pruned.hmm.orthofisher.bmge.347	-32163.2	-32200.7	-37.4393	Pluriformea-sister
OG0000868_pruned.hmm.orthofisher.bmge.347	-42507.2	-42513.2	-6.01395	Pluriformea-sister
OG0000923_pruned.hmm.orthofisher.bmge.347	-54310.6	-54318.1	-7.58574	Pluriformea-sister
OG0000947_pruned.hmm.orthofisher.bmge.347	-16916.2	-16914.5	1.73912	Teretosporea-sister
OG0000949_pruned.hmm.orthofisher.bmge.347	-45249.3	-45224.9	24.3631	Teretosporea-sister
OG0000984_pruned.hmm.orthofisher.bmge.347	-21713.5	-21722.4	-8.9016	Pluriformea-sister
OG0000992_pruned.hmm.orthofisher.bmge.347	-18708.8	-18710.4	-1.5916	Pluriformea-sister
OG0000999_pruned.hmm.orthofisher.bmge.347	-86953.8	-86956.1	-2.31577	Pluriformea-sister
OG0001049_pruned.hmm.orthofisher.bmge.347	-54561	-54564.7	-3.75231	Pluriformea-sister
OG0001083_pruned.hmm.orthofisher.bmge.347	-35010.7	-35011.6	-0.92297	Pluriformea-sister
OG0001194_pruned.hmm.orthofisher.bmge.347	-32907.1	-32913.8	-6.63861	Pluriformea-sister
OG0001258_pruned.hmm.orthofisher.bmge.347	-27015.5	-27018.3	-2.7489	Pluriformea-sister
OG0001350_pruned.hmm.orthofisher.bmge.347	-31765.5	-31771.1	-5.6298	Pluriformea-sister
OG0001434_pruned.hmm.orthofisher.bmge.347	-49243.6	-49229.8	13.7896	Teretosporea-sister
OG0001611_pruned.hmm.orthofisher.bmge.347	-74974	-74970.5	3.49002	Teretosporea-sister
OG0001772_pruned.hmm.orthofisher.bmge.347	-23480.7	-23481.7	-1.01186	Pluriformea-sister
OG0001848_pruned.hmm.orthofisher.bmge.347	-24455.8	-24447.2	8.64835	Teretosporea-sister
OG0001930_pruned.hmm.orthofisher.bmge.347	-54854.6	-54855.7	-1.16848	Pluriformea-sister
OG0002089_pruned.hmm.orthofisher.bmge.347	-13362.5	-13365.1	-2.55967	Pluriformea-sister
OG0002137_pruned.hmm.orthofisher.bmge.347	-96035	-96048.2	-13.1376	Pluriformea-sister
OG0002186_pruned.hmm.orthofisher.bmge.347	-32450.3	-32444.8	5.49429	Teretosporea-sister
OG0002190_pruned.hmm.orthofisher.bmge.347	-35501.2	-35501.2	-0.00396	Pluriformea-sister
OG0002256_pruned.hmm.orthofisher.bmge.347	-38987.8	-38999.6	-11.8099	Pluriformea-sister
OG0002267_pruned.hmm.orthofisher.bmge.347	-26237.5	-26235.9	1.62399	Teretosporea-sister
OG0002278_pruned.hmm.orthofisher.bmge.347	-75089.8	-75078	11.8636	Teretosporea-sister
OG0002288_pruned.hmm.orthofisher.bmge.347	-44869.3	-44863.5	5.75189	Teretosporea-sister
OG0002296_pruned.hmm.orthofisher.bmge.347	-48272.5	-48283	-10.53	Pluriformea-sister
OG0002301_pruned.hmm.orthofisher.bmge.347	-105568	-105577	-9.70583	Pluriformea-sister
OG0002303_pruned.hmm.orthofisher.bmge.347	-31115.2	-31118.4	-3.22105	Pluriformea-sister
OG0002332_pruned.hmm.orthofisher.bmge.347	-35272.5	-35266.8	5.6798	Teretosporea-sister
OG0002335_pruned.hmm.orthofisher.bmge.347	-51493	-51485.8	7.21989	Teretosporea-sister
OG0002377_pruned.hmm.orthofisher.bmge.347	-23969.4	-23957.1	12.3232	Teretosporea-sister
OG0002379_pruned.hmm.orthofisher.bmge.347	-51020.2	-51027.1	-6.92135	Pluriformea-sister
OG0002432_pruned.hmm.orthofisher.bmge.347	-28426.4	-28426	0.37471	Teretosporea-sister
OG0002435_pruned.hmm.orthofisher.bmge.347	-28630.2	-28618.4	11.7574	Teretosporea-sister
OG0002471_pruned.hmm.orthofisher.bmge.347	-25366.1	-25363.4	2.7095	Teretosporea-sister
OG0002518_pruned.hmm.orthofisher.bmge.347	-19656.9	-19655.4	1.46848	Teretosporea-sister
OG0002521_pruned.hmm.orthofisher.bmge.347	-22525.1	-22526	-0.86972	Pluriformea-sister
OG0002557_pruned.hmm.orthofisher.bmge.347	-29702.4	-29699.2	3.23009	Teretosporea-sister
OG0002563_pruned.hmm.orthofisher.bmge.347	-66026	-66037.3	-11.2875	Pluriformea-sister
OG0002566_pruned.hmm.orthofisher.bmge.347	-129371	-129367	3.88715	Teretosporea-sister
OG0002592_pruned.hmm.orthofisher.bmge.347	-49417.3	-49410.4	6.90657	Teretosporea-sister
OG0002604_pruned.hmm.orthofisher.bmge.347	-44424.3	-44427.6	-3.24105	Pluriformea-sister
OG0002605_pruned.hmm.orthofisher.bmge.347	-55177.4	-55189.6	-12.1819	Pluriformea-sister
OG0002608_pruned.hmm.orthofisher.bmge.347	-34547.6	-34557.5	-9.98066	Pluriformea-sister
OG0002613_pruned.hmm.orthofisher.bmge.347	-40124.8	-40110	14.7656	Teretosporea-sister
OG0002633_pruned.hmm.orthofisher.bmge.347	-38879.1	-38875.9	3.20689	Teretosporea-sister
OG0002641_pruned.hmm.orthofisher.bmge.347	-32659.7	-32667	-7.28129	Pluriformea-sister
OG0002642_pruned.hmm.orthofisher.bmge.347	-62460.5	-62456.8	3.64403	Teretosporea-sister
OG0002643_pruned.hmm.orthofisher.bmge.347	-70516.7	-70509.4	7.31627	Teretosporea-sister
OG0002676_pruned.hmm.orthofisher.bmge.347	-40077.9	-40080.5	-2.52082	Pluriformea-sister
OG0002681_pruned.hmm.orthofisher.bmge.347	-63555.5	-63576.4	-20.8788	Pluriformea-sister
OG0002691_pruned.hmm.orthofisher.bmge.347	-81246.4	-81238	8.48164	Teretosporea-sister
OG0002700_pruned.hmm.orthofisher.bmge.347	-151552	-151567	-14.5466	Pluriformea-sister
OG0002704_pruned.hmm.orthofisher.bmge.347	-125557	-125552	4.88285	Teretosporea-sister
OG0002708_pruned.hmm.orthofisher.bmge.347	-28405.1	-28402.6	2.5011	Teretosporea-sister
OG0002713_pruned.hmm.orthofisher.bmge.347	-67521.1	-67521.2	-0.14252	Pluriformea-sister
OG0002725_pruned.hmm.orthofisher.bmge.347	-64988.6	-64987	1.59731	Teretosporea-sister
OG0002727_pruned.hmm.orthofisher.bmge.347	-57333.9	-57336.2	-2.29971	Pluriformea-sister
OG0002732_pruned.hmm.orthofisher.bmge.347	-35893.5	-35898	-4.49459	Pluriformea-sister
OG0002741_pruned.hmm.orthofisher.bmge.347	-26283.1	-26279.9	3.24024	Teretosporea-sister
OG0002743_pruned.hmm.orthofisher.bmge.347	-22199.8	-22199.5	0.28485	Teretosporea-sister
OG0002749_pruned.hmm.orthofisher.bmge.347	-69896.3	-69894.8	1.47373	Teretosporea-sister
OG0002752_pruned.hmm.orthofisher.bmge.347	-23378.3	-23375.6	2.66445	Teretosporea-sister
OG0002762_pruned.hmm.orthofisher.bmge.347	-31666.4	-31666.8	-0.39382	Pluriformea-sister
OG0002779_pruned.hmm.orthofisher.bmge.347	-49095.2	-49107.8	-12.5978	Pluriformea-sister
OG0002783_pruned.hmm.orthofisher.bmge.347	-60595.2	-60594.7	0.4852	Teretosporea-sister
OG0002789_pruned.hmm.orthofisher.bmge.347	-31989.9	-31991	-1.04381	Pluriformea-sister
OG0002791_pruned.hmm.orthofisher.bmge.347	-15798.6	-15796.6	1.9869	Teretosporea-sister
OG0002792_pruned.hmm.orthofisher.bmge.347	-23594.1	-23590.5	3.53384	Teretosporea-sister
OG0002794_pruned.hmm.orthofisher.bmge.347	-18864.4	-18870	-5.53807	Pluriformea-sister
OG0002797_pruned.hmm.orthofisher.bmge.347	-57922.1	-57934.9	-12.8178	Pluriformea-sister
OG0002798_pruned.hmm.orthofisher.bmge.347	-23508.9	-23509.7	-0.85426	Pluriformea-sister
OG0002800_pruned.hmm.orthofisher.bmge.347	-37814.1	-37820.4	-6.37556	Pluriformea-sister
OG0002801_pruned.hmm.orthofisher.bmge.347	-47889.9	-47895.1	-5.19708	Pluriformea-sister
OG0002807_pruned.hmm.orthofisher.bmge.347	-25123.1	-25110.1	13.0529	Teretosporea-sister
OG0002817_pruned.hmm.orthofisher.bmge.347	-38539.1	-38545.2	-6.17286	Pluriformea-sister
OG0002822_pruned.hmm.orthofisher.bmge.347	-21084.7	-21084.3	0.47989	Teretosporea-sister
OG0002832_pruned.hmm.orthofisher.bmge.347	-53426.2	-53415.8	10.4178	Teretosporea-sister
OG0002834_pruned.hmm.orthofisher.bmge.347	-39947.7	-39948	-0.33523	Pluriformea-sister
OG0002839_pruned.hmm.orthofisher.bmge.347	-57976	-57979.1	-3.11193	Pluriformea-sister
OG0002859_pruned.hmm.orthofisher.bmge.347	-19552	-19554	-2.07073	Pluriformea-sister
OG0002861_pruned.hmm.orthofisher.bmge.347	-72482.3	-72486.2	-3.83037	Pluriformea-sister
OG0002868_pruned.hmm.orthofisher.bmge.347	-65672.1	-65690.6	-18.5136	Pluriformea-sister
OG0002905_pruned.hmm.orthofisher.bmge.347	-25309.3	-25299.3	9.9817	Teretosporea-sister
OG0002906_pruned.hmm.orthofisher.bmge.347	-65269	-65279.1	-10.1192	Pluriformea-sister
OG0002913_pruned.hmm.orthofisher.bmge.347	-31584.4	-31579	5.34534	Teretosporea-sister
OG0002925_pruned.hmm.orthofisher.bmge.347	-49856.7	-49849.5	7.2398	Teretosporea-sister
OG0002926_pruned.hmm.orthofisher.bmge.347	-51079.2	-51080.3	-1.15227	Pluriformea-sister
OG0002930_pruned.hmm.orthofisher.bmge.347	-50883.4	-50897.7	-14.2951	Pluriformea-sister
OG0002938_pruned.hmm.orthofisher.bmge.347	-59719	-59709.4	9.5243	Teretosporea-sister
OG0002944_pruned.hmm.orthofisher.bmge.347	-52405.8	-52401.9	3.89729	Teretosporea-sister
OG0002951_pruned.hmm.orthofisher.bmge.347	-72565.9	-72568.6	-2.71616	Pluriformea-sister
OG0002954_pruned.hmm.orthofisher.bmge.347	-40390.3	-40386.2	4.04032	Teretosporea-sister
OG0002958_pruned.hmm.orthofisher.bmge.347	-30733.5	-30725.1	8.49169	Teretosporea-sister
OG0002961_pruned.hmm.orthofisher.bmge.347	-137388	-137407	-19.252	Pluriformea-sister
OG0002963_pruned.hmm.orthofisher.bmge.347	-23600.5	-23599.9	0.66703	Teretosporea-sister
OG0002969_pruned.hmm.orthofisher.bmge.347	-46371.7	-46363.8	7.92396	Teretosporea-sister
OG0002970_pruned.hmm.orthofisher.bmge.347	-25052.6	-25048.7	3.92381	Teretosporea-sister
OG0002973_pruned.hmm.orthofisher.bmge.347	-38100.6	-38099.3	1.27924	Teretosporea-sister
OG0002978_pruned.hmm.orthofisher.bmge.347	-30062.9	-30060.6	2.25749	Teretosporea-sister
OG0002983_pruned.hmm.orthofisher.bmge.347	-36218.4	-36216.9	1.50138	Teretosporea-sister
OG0003000_pruned.hmm.orthofisher.bmge.347	-39929	-39929	-0.0347	Pluriformea-sister
OG0003003_pruned.hmm.orthofisher.bmge.347	-42464.1	-42463.4	0.76967	Teretosporea-sister
OG0003005_pruned.hmm.orthofisher.bmge.347	-43595.5	-43602.1	-6.61777	Pluriformea-sister
OG0003041_pruned.hmm.orthofisher.bmge.347	-33653.9	-33657.4	-3.48671	Pluriformea-sister
OG0003042_pruned.hmm.orthofisher.bmge.347	-37017.7	-37023.2	-5.50274	Pluriformea-sister
OG0003047_pruned.hmm.orthofisher.bmge.347	-44871.6	-44872.5	-0.96162	Pluriformea-sister
OG0003050_pruned.hmm.orthofisher.bmge.347	-23225.6	-23223.6	1.95276	Teretosporea-sister
OG0003058_pruned.hmm.orthofisher.bmge.347	-32549.1	-32547.9	1.24194	Teretosporea-sister
OG0003067_pruned.hmm.orthofisher.bmge.347	-43210.5	-43207.3	3.22911	Teretosporea-sister
OG0003071_pruned.hmm.orthofisher.bmge.347	-23303.7	-23296.7	7.01643	Teretosporea-sister
OG0003072_pruned.hmm.orthofisher.bmge.347	-25493.1	-25494.3	-1.19845	Pluriformea-sister
OG0003073_pruned.hmm.orthofisher.bmge.347	-37870.6	-37871.1	-0.48553	Pluriformea-sister
OG0003077_pruned.hmm.orthofisher.bmge.347	-29504.6	-29497.3	7.3013	Teretosporea-sister
OG0003080_pruned.hmm.orthofisher.bmge.347	-51402.9	-51381	21.9877	Teretosporea-sister
OG0003081_pruned.hmm.orthofisher.bmge.347	-19494.7	-19496.3	-1.67269	Pluriformea-sister
OG0003082_pruned.hmm.orthofisher.bmge.347	-26959.2	-26959	0.19169	Teretosporea-sister
OG0003085_pruned.hmm.orthofisher.bmge.347	-55424.9	-55428.6	-3.72978	Pluriformea-sister
OG0003086_pruned.hmm.orthofisher.bmge.347	-27681.7	-27684	-2.28792	Pluriformea-sister
OG0003091_pruned.hmm.orthofisher.bmge.347	-11413.9	-11413.7	0.26009	Teretosporea-sister
OG0003093_pruned.hmm.orthofisher.bmge.347	-66308.3	-66307	1.30251	Teretosporea-sister
OG0003096_pruned.hmm.orthofisher.bmge.347	-38527.1	-38537.6	-10.4889	Pluriformea-sister
OG0003104_pruned.hmm.orthofisher.bmge.347	-34705.4	-34704.1	1.3221	Teretosporea-sister
OG0003105_pruned.hmm.orthofisher.bmge.347	-76833.8	-76818.2	15.6177	Teretosporea-sister
OG0003109_pruned.hmm.orthofisher.bmge.347	-88277.8	-88273.7	4.10794	Teretosporea-sister
OG0003110_pruned.hmm.orthofisher.bmge.347	-51249.8	-51239.7	10.0426	Teretosporea-sister
OG0003111_pruned.hmm.orthofisher.bmge.347	-29295.9	-29291	4.88869	Teretosporea-sister
OG0003117_pruned.hmm.orthofisher.bmge.347	-32259.5	-32261.3	-1.75667	Pluriformea-sister
OG0003128_pruned.hmm.orthofisher.bmge.347	-52359	-52352.8	6.19996	Teretosporea-sister
OG0003130_pruned.hmm.orthofisher.bmge.347	-27286.8	-27291.3	-4.45592	Pluriformea-sister
OG0003136_pruned.hmm.orthofisher.bmge.347	-28176.6	-28172.4	4.13882	Teretosporea-sister
OG0003140_pruned.hmm.orthofisher.bmge.347	-42863	-42854.9	8.02888	Teretosporea-sister
OG0003141_pruned.hmm.orthofisher.bmge.347	-26988.5	-26983.3	5.24879	Teretosporea-sister
OG0003146_pruned.hmm.orthofisher.bmge.347	-37809.5	-37816.9	-7.42014	Pluriformea-sister
OG0003154_pruned.hmm.orthofisher.bmge.347	-101246	-101241	5.48583	Teretosporea-sister
OG0003168_pruned.hmm.orthofisher.bmge.347	-13321.4	-13320.4	1.03517	Teretosporea-sister
OG0003171_pruned.hmm.orthofisher.bmge.347	-59981.2	-59976.8	4.41918	Teretosporea-sister
OG0003184_pruned.hmm.orthofisher.bmge.347	-30339.8	-30347.2	-7.39308	Pluriformea-sister
OG0003187_pruned.hmm.orthofisher.bmge.347	-27193.4	-27199.8	-6.37322	Pluriformea-sister
OG0003189_pruned.hmm.orthofisher.bmge.347	-19297.9	-19295.9	2.0635	Teretosporea-sister
OG0003198_pruned.hmm.orthofisher.bmge.347	-33319	-33327.7	-8.70977	Pluriformea-sister
OG0003202_pruned.hmm.orthofisher.bmge.347	-59813.2	-59802.6	10.6354	Teretosporea-sister
OG0003204_pruned.hmm.orthofisher.bmge.347	-45015.7	-45005	10.6248	Teretosporea-sister
OG0003207_pruned.hmm.orthofisher.bmge.347	-27739.8	-27736.4	3.47458	Teretosporea-sister
OG0003212_pruned.hmm.orthofisher.bmge.347	-31721.8	-31723.6	-1.82485	Pluriformea-sister
OG0003214_pruned.hmm.orthofisher.bmge.347	-72298.4	-72286.2	12.2138	Teretosporea-sister
OG0003223_pruned.hmm.orthofisher.bmge.347	-28781	-28778.2	2.76058	Teretosporea-sister
OG0003229_pruned.hmm.orthofisher.bmge.347	-15119.7	-15117.9	1.83695	Teretosporea-sister
OG0003243_pruned.hmm.orthofisher.bmge.347	-37737.4	-37738	-0.52683	Pluriformea-sister
OG0003245_pruned.hmm.orthofisher.bmge.347	-32715.2	-32718	-2.81787	Pluriformea-sister
OG0003251_pruned.hmm.orthofisher.bmge.347	-28374.3	-28369.6	4.69437	Teretosporea-sister
OG0003252_pruned.hmm.orthofisher.bmge.347	-28454	-28455.4	-1.4045	Pluriformea-sister
OG0003258_pruned.hmm.orthofisher.bmge.347	-21634	-21632	2.03506	Teretosporea-sister
OG0003259_pruned.hmm.orthofisher.bmge.347	-21314.8	-21321.9	-7.11841	Pluriformea-sister
OG0003265_pruned.hmm.orthofisher.bmge.347	-61689.5	-61706.5	-17.024	Pluriformea-sister
OG0003266_pruned.hmm.orthofisher.bmge.347	-29309.1	-29299.4	9.76918	Teretosporea-sister
OG0003270_pruned.hmm.orthofisher.bmge.347	-30568.9	-30571.5	-2.63147	Pluriformea-sister
OG0003271_pruned.hmm.orthofisher.bmge.347	-44557.1	-44560.6	-3.5749	Pluriformea-sister
OG0003272_pruned.hmm.orthofisher.bmge.347	-11709.8	-11707.3	2.51255	Teretosporea-sister
OG0003275_pruned.hmm.orthofisher.bmge.347	-28072.6	-28070.3	2.27542	Teretosporea-sister
OG0003276_pruned.hmm.orthofisher.bmge.347	-23921.5	-23921.4	0.10036	Teretosporea-sister
OG0003280_pruned.hmm.orthofisher.bmge.347	-26193.4	-26202	-8.58449	Pluriformea-sister
OG0003282_pruned.hmm.orthofisher.bmge.347	-30032.8	-30033.7	-0.8337	Pluriformea-sister
OG0003288_pruned.hmm.orthofisher.bmge.347	-22306.6	-22308.2	-1.63169	Pluriformea-sister
OG0003295_pruned.hmm.orthofisher.bmge.347	-15531	-15543.7	-12.7621	Pluriformea-sister
OG0003314_pruned.hmm.orthofisher.bmge.347	-65060.1	-65054.1	5.98365	Teretosporea-sister
OG0003339_pruned.hmm.orthofisher.bmge.347	-38101.8	-38099.5	2.2434	Teretosporea-sister
OG0003348_pruned.hmm.orthofisher.bmge.347	-31925.8	-31923.2	2.56375	Teretosporea-sister
OG0003355_pruned.hmm.orthofisher.bmge.347	-88228.4	-88218.5	9.89095	Teretosporea-sister
OG0003364_pruned.hmm.orthofisher.bmge.347	-38969.6	-38954	15.6039	Teretosporea-sister
OG0003366_pruned.hmm.orthofisher.bmge.347	-50314	-50314	0.05572	Teretosporea-sister
OG0003367_pruned.hmm.orthofisher.bmge.347	-41927	-41928.4	-1.32229	Pluriformea-sister
OG0003372_pruned.hmm.orthofisher.bmge.347	-79864.5	-79886.7	-22.1725	Pluriformea-sister
OG0003381_pruned.hmm.orthofisher.bmge.347	-24379.6	-24378	1.5699	Teretosporea-sister
OG0003382_pruned.hmm.orthofisher.bmge.347	-27432	-27429.4	2.55495	Teretosporea-sister
OG0003393_pruned.hmm.orthofisher.bmge.347	-78024.1	-78026.4	-2.30215	Pluriformea-sister
OG0003394_pruned.hmm.orthofisher.bmge.347	-82569.8	-82577	-7.20553	Pluriformea-sister
OG0003397_pruned.hmm.orthofisher.bmge.347	-40910.5	-40911.2	-0.62162	Pluriformea-sister
OG0003406_pruned.hmm.orthofisher.bmge.347	-36438.8	-36433.2	5.56531	Teretosporea-sister
OG0003407_pruned.hmm.orthofisher.bmge.347	-59812.9	-59801.3	11.6235	Teretosporea-sister
OG0003410_pruned.hmm.orthofisher.bmge.347	-21781.4	-21781.7	-0.32149	Pluriformea-sister
OG0003411_pruned.hmm.orthofisher.bmge.347	-82218.7	-82225.3	-6.55561	Pluriformea-sister
OG0003418_pruned.hmm.orthofisher.bmge.347	-18184.5	-18183.4	1.05074	Teretosporea-sister
OG0003422_pruned.hmm.orthofisher.bmge.347	-52051.9	-52049.2	2.69819	Teretosporea-sister
OG0003423_pruned.hmm.orthofisher.bmge.347	-25122.2	-25119.9	2.29901	Teretosporea-sister
OG0003424_pruned.hmm.orthofisher.bmge.347	-41600.4	-41613.7	-13.315	Pluriformea-sister
OG0003434_pruned.hmm.orthofisher.bmge.347	-41942.3	-41931.3	10.9558	Teretosporea-sister
OG0003436_pruned.hmm.orthofisher.bmge.347	-58737.8	-58733.3	4.54341	Teretosporea-sister
OG0003447_pruned.hmm.orthofisher.bmge.347	-47345.4	-47346.6	-1.18427	Pluriformea-sister
OG0003455_pruned.hmm.orthofisher.bmge.347	-21504.4	-21506.2	-1.78417	Pluriformea-sister
OG0003465_pruned.hmm.orthofisher.bmge.347	-63039.2	-63040.2	-0.99978	Pluriformea-sister
OG0003467_pruned.hmm.orthofisher.bmge.347	-35504.5	-35510.8	-6.36545	Pluriformea-sister
OG0003484_pruned.hmm.orthofisher.bmge.347	-13385.7	-13382.1	3.63297	Teretosporea-sister
OG0003486_pruned.hmm.orthofisher.bmge.347	-27046.1	-27045.9	0.15643	Teretosporea-sister
OG0003491_pruned.hmm.orthofisher.bmge.347	-27718.9	-27728.2	-9.32399	Pluriformea-sister
OG0003493_pruned.hmm.orthofisher.bmge.347	-37571.1	-37573	-1.8344	Pluriformea-sister
OG0003500_pruned.hmm.orthofisher.bmge.347	-19347.8	-19356.1	-8.31706	Pluriformea-sister
OG0003506_pruned.hmm.orthofisher.bmge.347	-93390.6	-93403.4	-12.8662	Pluriformea-sister
OG0003507_pruned.hmm.orthofisher.bmge.347	-33184.7	-33188.3	-3.53327	Pluriformea-sister
OG0003511_pruned.hmm.orthofisher.bmge.347	-20460.6	-20474.9	-14.2926	Pluriformea-sister
OG0003514_pruned.hmm.orthofisher.bmge.347	-34702.6	-34696.7	5.90777	Teretosporea-sister
OG0003519_pruned.hmm.orthofisher.bmge.347	-39350.8	-39358.9	-8.15731	Pluriformea-sister
OG0003521_pruned.hmm.orthofisher.bmge.347	-28184	-28185.5	-1.54479	Pluriformea-sister
OG0003523_pruned.hmm.orthofisher.bmge.347	-36193.4	-36195.6	-2.26001	Pluriformea-sister
OG0003525_pruned.hmm.orthofisher.bmge.347	-20723.4	-20722.1	1.27406	Teretosporea-sister
OG0003526_pruned.hmm.orthofisher.bmge.347	-36375.4	-36375.5	-0.13802	Pluriformea-sister
OG0003527_pruned.hmm.orthofisher.bmge.347	-22735.7	-22740.5	-4.8654	Pluriformea-sister
OG0003529_pruned.hmm.orthofisher.bmge.347	-15407.4	-15408.6	-1.25303	Pluriformea-sister
OG0003530_pruned.hmm.orthofisher.bmge.347	-34102.5	-34103	-0.5083	Pluriformea-sister
OG0003534_pruned.hmm.orthofisher.bmge.347	-48763.2	-48766.6	-3.4848	Pluriformea-sister
OG0003537_pruned.hmm.orthofisher.bmge.347	-27992.7	-27984.9	7.79068	Teretosporea-sister
OG0003544_pruned.hmm.orthofisher.bmge.347	-30267.4	-30264.4	3.03619	Teretosporea-sister
OG0003549_pruned.hmm.orthofisher.bmge.347	-39325.3	-39328.8	-3.48532	Pluriformea-sister
OG0003551_pruned.hmm.orthofisher.bmge.347	-37134.6	-37127.3	7.25282	Teretosporea-sister
OG0003554_pruned.hmm.orthofisher.bmge.347	-20360.9	-20358.9	2.02346	Teretosporea-sister
OG0003560_pruned.hmm.orthofisher.bmge.347	-58843.1	-58837.6	5.45648	Teretosporea-sister
OG0003561_pruned.hmm.orthofisher.bmge.347	-33104.8	-33102.5	2.33892	Teretosporea-sister
OG0003564_pruned.hmm.orthofisher.bmge.347	-70076.2	-70079.8	-3.65717	Pluriformea-sister
OG0003568_pruned.hmm.orthofisher.bmge.347	-86049.9	-86037.3	12.6252	Teretosporea-sister
OG0003571_pruned.hmm.orthofisher.bmge.347	-27172.3	-27172.5	-0.26419	Pluriformea-sister
OG0003573_pruned.hmm.orthofisher.bmge.347	-48566	-48566.9	-0.90249	Pluriformea-sister
OG0003597_pruned.hmm.orthofisher.bmge.347	-81888.1	-81890.2	-2.04465	Pluriformea-sister
OG0003601_pruned.hmm.orthofisher.bmge.347	-46456.1	-46448	8.1113	Teretosporea-sister
OG0003611_pruned.hmm.orthofisher.bmge.347	-57897.6	-57887.8	9.84351	Teretosporea-sister
OG0003613_pruned.hmm.orthofisher.bmge.347	-34541.3	-34536.3	5.01608	Teretosporea-sister
OG0003615_pruned.hmm.orthofisher.bmge.347	-29878.9	-29877.2	1.69358	Teretosporea-sister
OG0003620_pruned.hmm.orthofisher.bmge.347	-22100.6	-22100.3	0.31541	Teretosporea-sister
OG0003623_pruned.hmm.orthofisher.bmge.347	-43095.2	-43097.6	-2.40696	Pluriformea-sister
OG0003624_pruned.hmm.orthofisher.bmge.347	-48270.7	-48270.9	-0.16371	Pluriformea-sister
OG0003627_pruned.hmm.orthofisher.bmge.347	-27982.4	-27980.1	2.35675	Teretosporea-sister
OG0003628_pruned.hmm.orthofisher.bmge.347	-23724	-23720.5	3.5133	Teretosporea-sister
OG0003630_pruned.hmm.orthofisher.bmge.347	-30096	-30096.8	-0.79413	Pluriformea-sister
OG0003631_pruned.hmm.orthofisher.bmge.347	-55058.2	-55067.3	-9.05695	Pluriformea-sister
OG0003634_pruned.hmm.orthofisher.bmge.347	-27445.7	-27454.6	-8.8868	Pluriformea-sister
OG0003643_pruned.hmm.orthofisher.bmge.347	-9299.86	-9301.11	-1.24922	Pluriformea-sister
OG0003646_pruned.hmm.orthofisher.bmge.347	-101346	-101328	18.0183	Teretosporea-sister
OG0003650_pruned.hmm.orthofisher.bmge.347	-45954.8	-45962.5	-7.68909	Pluriformea-sister
OG0003652_pruned.hmm.orthofisher.bmge.347	-22254.5	-22252.3	2.16347	Teretosporea-sister
OG0003654_pruned.hmm.orthofisher.bmge.347	-66673.3	-66671.9	1.42839	Teretosporea-sister
OG0003656_pruned.hmm.orthofisher.bmge.347	-48839.8	-48836.2	3.65888	Teretosporea-sister
OG0003659_pruned.hmm.orthofisher.bmge.347	-31577.5	-31579.8	-2.343	Pluriformea-sister
OG0003665_pruned.hmm.orthofisher.bmge.347	-25003.7	-25002.3	1.38534	Teretosporea-sister
OG0003666_pruned.hmm.orthofisher.bmge.347	-60228.9	-60229.1	-0.29043	Pluriformea-sister
OG0003668_pruned.hmm.orthofisher.bmge.347	-87293.1	-87293.8	-0.63988	Pluriformea-sister
OG0003669_pruned.hmm.orthofisher.bmge.347	-44836.7	-44842.6	-5.85332	Pluriformea-sister
OG0003675_pruned.hmm.orthofisher.bmge.347	-47781.4	-47772.1	9.26105	Teretosporea-sister
OG0003677_pruned.hmm.orthofisher.bmge.347	-112243	-112249	-5.11727	Pluriformea-sister
OG0003682_pruned.hmm.orthofisher.bmge.347	-27192.7	-27184.6	8.11213	Teretosporea-sister
OG0003684_pruned.hmm.orthofisher.bmge.347	-84631.6	-84636.7	-5.12746	Pluriformea-sister
OG0003687_pruned.hmm.orthofisher.bmge.347	-87256.1	-87248.6	7.47462	Teretosporea-sister
OG0003690_pruned.hmm.orthofisher.bmge.347	-48006.2	-48008	-1.76546	Pluriformea-sister
OG0003692_pruned.hmm.orthofisher.bmge.347	-45475.7	-45482.7	-6.92949	Pluriformea-sister
OG0003697_pruned.hmm.orthofisher.bmge.347	-27107	-27112.8	-5.77907	Pluriformea-sister
OG0003699_pruned.hmm.orthofisher.bmge.347	-33048.3	-33048.9	-0.62414	Pluriformea-sister
OG0003700_pruned.hmm.orthofisher.bmge.347	-53200.7	-53199	1.67477	Teretosporea-sister
OG0003703_pruned.hmm.orthofisher.bmge.347	-24874.5	-24879.8	-5.2942	Pluriformea-sister
OG0003704_pruned.hmm.orthofisher.bmge.347	-29909.9	-29906.5	3.40106	Teretosporea-sister
OG0003706_pruned.hmm.orthofisher.bmge.347	-28480.1	-28479.1	0.92982	Teretosporea-sister
OG0003707_pruned.hmm.orthofisher.bmge.347	-22501.5	-22502.9	-1.42154	Pluriformea-sister
OG0003713_pruned.hmm.orthofisher.bmge.347	-17556.9	-17558.9	-2.05215	Pluriformea-sister
OG0003717_pruned.hmm.orthofisher.bmge.347	-32457.2	-32457	0.22485	Teretosporea-sister
OG0003725_pruned.hmm.orthofisher.bmge.347	-38309.4	-38304.6	4.75192	Teretosporea-sister
OG0003747_pruned.hmm.orthofisher.bmge.347	-40098.8	-40101.5	-2.70947	Pluriformea-sister
OG0003749_pruned.hmm.orthofisher.bmge.347	-39329.2	-39332.8	-3.60939	Pluriformea-sister
OG0003751_pruned.hmm.orthofisher.bmge.347	-22256.6	-22253.9	2.75291	Teretosporea-sister
OG0003754_pruned.hmm.orthofisher.bmge.347	-39284.2	-39286.5	-2.31825	Pluriformea-sister
OG0003758_pruned.hmm.orthofisher.bmge.347	-55174.2	-55177.9	-3.74304	Pluriformea-sister
OG0003759_pruned.hmm.orthofisher.bmge.347	-30309.8	-30308.6	1.22766	Teretosporea-sister
OG0003764_pruned.hmm.orthofisher.bmge.347	-14564	-14569.1	-5.13605	Pluriformea-sister
OG0003769_pruned.hmm.orthofisher.bmge.347	-36211.3	-36213.3	-1.97083	Pluriformea-sister
OG0003770_pruned.hmm.orthofisher.bmge.347	-51564.3	-51561.8	2.45799	Teretosporea-sister
OG0003776_pruned.hmm.orthofisher.bmge.347	-71296.2	-71281.6	14.5826	Teretosporea-sister
OG0003777_pruned.hmm.orthofisher.bmge.347	-39959.6	-39960.4	-0.79121	Pluriformea-sister
OG0003778_pruned.hmm.orthofisher.bmge.347	-30235.9	-30227.8	8.09219	Teretosporea-sister
OG0003785_pruned.hmm.orthofisher.bmge.347	-57129.6	-57132.2	-2.5513	Pluriformea-sister
OG0003786_pruned.hmm.orthofisher.bmge.347	-60828	-60820.8	7.1968	Teretosporea-sister
OG0003787_pruned.hmm.orthofisher.bmge.347	-57608.3	-57621.6	-13.2269	Pluriformea-sister
OG0003791_pruned.hmm.orthofisher.bmge.347	-71653.2	-71643.7	9.54632	Teretosporea-sister
OG0003792_pruned.hmm.orthofisher.bmge.347	-53947.1	-53938.5	8.5772	Teretosporea-sister
OG0003797_pruned.hmm.orthofisher.bmge.347	-26783.4	-26791.9	-8.48559	Pluriformea-sister
OG0003798_pruned.hmm.orthofisher.bmge.347	-24944.2	-24935.4	8.75973	Teretosporea-sister
OG0003800_pruned.hmm.orthofisher.bmge.347	-34570.1	-34569.6	0.59121	Teretosporea-sister
OG0003803_pruned.hmm.orthofisher.bmge.347	-42390.2	-42401.6	-11.3872	Pluriformea-sister
OG0003811_pruned.hmm.orthofisher.bmge.347	-82195.4	-82188.9	6.48116	Teretosporea-sister
OG0003812_pruned.hmm.orthofisher.bmge.347	-90703.5	-90719.9	-16.4412	Pluriformea-sister
OG0003815_pruned.hmm.orthofisher.bmge.347	-33356.7	-33357.5	-0.81062	Pluriformea-sister
OG0003816_pruned.hmm.orthofisher.bmge.347	-38477.6	-38461.1	16.5788	Teretosporea-sister
OG0003820_pruned.hmm.orthofisher.bmge.347	-37259.6	-37254	5.55918	Teretosporea-sister
OG0003822_pruned.hmm.orthofisher.bmge.347	-22650.7	-22655.8	-5.11541	Pluriformea-sister
OG0003823_pruned.hmm.orthofisher.bmge.347	-30851.6	-30857.7	-6.09492	Pluriformea-sister
OG0003825_pruned.hmm.orthofisher.bmge.347	-57583.6	-57577.6	5.98697	Teretosporea-sister
OG0003828_pruned.hmm.orthofisher.bmge.347	-46894.6	-46899.3	-4.73584	Pluriformea-sister
OG0003830_pruned.hmm.orthofisher.bmge.347	-12417.2	-12416.8	0.4011	Teretosporea-sister
OG0003858_pruned.hmm.orthofisher.bmge.347	-43464.6	-43482.4	-17.7717	Pluriformea-sister
OG0003883_pruned.hmm.orthofisher.bmge.347	-29550.4	-29549.7	0.69211	Teretosporea-sister
OG0003890_pruned.hmm.orthofisher.bmge.347	-97621	-97640.3	-19.2292	Pluriformea-sister
OG0003893_pruned.hmm.orthofisher.bmge.347	-33822.4	-33823.1	-0.64976	Pluriformea-sister
OG0003894_pruned.hmm.orthofisher.bmge.347	-30914.5	-30916.1	-1.62759	Pluriformea-sister
OG0003895_pruned.hmm.orthofisher.bmge.347	-12731.5	-12728.9	2.53301	Teretosporea-sister
OG0003900_pruned.hmm.orthofisher.bmge.347	-32071.6	-32073.4	-1.77516	Pluriformea-sister
OG0003912_pruned.hmm.orthofisher.bmge.347	-55142	-55158.6	-16.667	Pluriformea-sister
OG0003913_pruned.hmm.orthofisher.bmge.347	-24926.2	-24924.7	1.52715	Teretosporea-sister
OG0003918_pruned.hmm.orthofisher.bmge.347	-14609.7	-14616.3	-6.56036	Pluriformea-sister
OG0003922_pruned.hmm.orthofisher.bmge.347	-56509.9	-56511.8	-1.90876	Pluriformea-sister
OG0003923_pruned.hmm.orthofisher.bmge.347	-21081.5	-21084	-2.50649	Pluriformea-sister
OG0003928_pruned.hmm.orthofisher.bmge.347	-38219.9	-38220.5	-0.6173	Pluriformea-sister
OG0003930_pruned.hmm.orthofisher.bmge.347	-132430	-132414	16.4479	Teretosporea-sister
OG0003937_pruned.hmm.orthofisher.bmge.347	-21123.6	-21117.9	5.73304	Teretosporea-sister
OG0003943_pruned.hmm.orthofisher.bmge.347	-29946.3	-29943.2	3.10783	Teretosporea-sister
OG0003944_pruned.hmm.orthofisher.bmge.347	-60701.5	-60696.4	5.06258	Teretosporea-sister
OG0003946_pruned.hmm.orthofisher.bmge.347	-72290.6	-72284.7	5.98913	Teretosporea-sister
OG0003950_pruned.hmm.orthofisher.bmge.347	-48074	-48081.6	-7.54868	Pluriformea-sister
OG0003952_pruned.hmm.orthofisher.bmge.347	-16026.6	-16023.9	2.7252	Teretosporea-sister
OG0003953_pruned.hmm.orthofisher.bmge.347	-120127	-120121	6.02373	Teretosporea-sister
OG0003955_pruned.hmm.orthofisher.bmge.347	-43726	-43722.4	3.60091	Teretosporea-sister
OG0003956_pruned.hmm.orthofisher.bmge.347	-34752.7	-34746.5	6.11842	Teretosporea-sister
OG0003963_pruned.hmm.orthofisher.bmge.347	-62616.1	-62618.6	-2.52112	Pluriformea-sister
OG0003964_pruned.hmm.orthofisher.bmge.347	-35655.2	-35659.4	-4.16589	Pluriformea-sister
OG0003967_pruned.hmm.orthofisher.bmge.347	-21986.4	-21983.1	3.20684	Teretosporea-sister
OG0003978_pruned.hmm.orthofisher.bmge.347	-55849.4	-55841.3	8.0726	Teretosporea-sister
OG0004008_pruned.hmm.orthofisher.bmge.347	-43304	-43299	5.01613	Teretosporea-sister
OG0004012_pruned.hmm.orthofisher.bmge.347	-56038.6	-56038	0.56629	Teretosporea-sister
OG0004013_pruned.hmm.orthofisher.bmge.347	-18844.2	-18838.1	6.04322	Teretosporea-sister
OG0004023_pruned.hmm.orthofisher.bmge.347	-24069.9	-24062	7.92971	Teretosporea-sister
OG0004028_pruned.hmm.orthofisher.bmge.347	-58954	-58940.6	13.3644	Teretosporea-sister
OG0004029_pruned.hmm.orthofisher.bmge.347	-28600.2	-28602.1	-1.87345	Pluriformea-sister
OG0004034_pruned.hmm.orthofisher.bmge.347	-35582.5	-35583.3	-0.79272	Pluriformea-sister
OG0004038_pruned.hmm.orthofisher.bmge.347	-63899.2	-63899.8	-0.62944	Pluriformea-sister
OG0004041_pruned.hmm.orthofisher.bmge.347	-71991.7	-71983	8.74969	Teretosporea-sister
OG0004045_pruned.hmm.orthofisher.bmge.347	-75067.5	-75058.8	8.6599	Teretosporea-sister
OG0004047_pruned.hmm.orthofisher.bmge.347	-23415.4	-23418.9	-3.47581	Pluriformea-sister
OG0004048_pruned.hmm.orthofisher.bmge.347	-31242.1	-31238.1	4.01182	Teretosporea-sister
OG0004054_pruned.hmm.orthofisher.bmge.347	-73495.4	-73480.3	15.0623	Teretosporea-sister
OG0004055_pruned.hmm.orthofisher.bmge.347	-75223.9	-75214.9	8.9804	Teretosporea-sister
OG0004063_pruned.hmm.orthofisher.bmge.347	-28811.1	-28802.3	8.70806	Teretosporea-sister
OG0004064_pruned.hmm.orthofisher.bmge.347	-36073.2	-36078.3	-5.13315	Pluriformea-sister
OG0004069_pruned.hmm.orthofisher.bmge.347	-15826	-15823.8	2.28109	Teretosporea-sister
OG0004070_pruned.hmm.orthofisher.bmge.347	-31499.4	-31494.3	5.05858	Teretosporea-sister
OG0004071_pruned.hmm.orthofisher.bmge.347	-36648.7	-36641.2	7.5019	Teretosporea-sister
OG0004073_pruned.hmm.orthofisher.bmge.347	-78436.3	-78436.7	-0.45205	Pluriformea-sister
OG0004076_pruned.hmm.orthofisher.bmge.347	-26350.3	-26346.1	4.20229	Teretosporea-sister
OG0004077_pruned.hmm.orthofisher.bmge.347	-67407.1	-67406	1.0656	Teretosporea-sister
OG0004083_pruned.hmm.orthofisher.bmge.347	-23532.8	-23524.7	8.082	Teretosporea-sister
OG0004086_pruned.hmm.orthofisher.bmge.347	-23699.8	-23698.3	1.5363	Teretosporea-sister
OG0004101_pruned.hmm.orthofisher.bmge.347	-71904.7	-71897.4	7.23755	Teretosporea-sister
OG0004119_pruned.hmm.orthofisher.bmge.347	-26763.6	-26765.3	-1.75842	Pluriformea-sister
OG0004144_pruned.hmm.orthofisher.bmge.347	-102839	-102834	4.35184	Teretosporea-sister
OG0004147_pruned.hmm.orthofisher.bmge.347	-35600.9	-35599.2	1.68333	Teretosporea-sister
OG0004150_pruned.hmm.orthofisher.bmge.347	-23706.9	-23710.8	-3.9746	Pluriformea-sister
OG0004151_pruned.hmm.orthofisher.bmge.347	-19036.4	-19041.1	-4.61245	Pluriformea-sister
OG0004155_pruned.hmm.orthofisher.bmge.347	-37568.4	-37566	2.47062	Teretosporea-sister
OG0004162_pruned.hmm.orthofisher.bmge.347	-18615.5	-18612.1	3.3326	Teretosporea-sister
OG0004163_pruned.hmm.orthofisher.bmge.347	-22946.1	-22955.3	-9.23234	Pluriformea-sister
OG0004168_pruned.hmm.orthofisher.bmge.347	-15472.7	-15470.6	2.14414	Teretosporea-sister
OG0004170_pruned.hmm.orthofisher.bmge.347	-74761.3	-74767.1	-5.78007	Pluriformea-sister
OG0004173_pruned.hmm.orthofisher.bmge.347	-64476.7	-64452.5	24.2294	Teretosporea-sister
OG0004182_pruned.hmm.orthofisher.bmge.347	-73584.9	-73583.4	1.51369	Teretosporea-sister
OG0004183_pruned.hmm.orthofisher.bmge.347	-18562.8	-18560.7	2.0853	Teretosporea-sister
OG0004192_pruned.hmm.orthofisher.bmge.347	-58831.2	-58834.7	-3.51113	Pluriformea-sister
OG0004195_pruned.hmm.orthofisher.bmge.347	-22371	-22369.8	1.11464	Teretosporea-sister
OG0004198_pruned.hmm.orthofisher.bmge.347	-21312.2	-21318.6	-6.35158	Pluriformea-sister
OG0004269_pruned.hmm.orthofisher.bmge.347	-5567.62	-5569.09	-1.46583	Pluriformea-sister
OG0004271_pruned.hmm.orthofisher.bmge.347	-28486.9	-28492.7	-5.7308	Pluriformea-sister
OG0004274_pruned.hmm.orthofisher.bmge.347	-17603.3	-17601.2	2.1642	Teretosporea-sister
OG0004278_pruned.hmm.orthofisher.bmge.347	-28459.8	-28457.5	2.29738	Teretosporea-sister
OG0004282_pruned.hmm.orthofisher.bmge.347	-25291.8	-25289	2.8214	Teretosporea-sister
OG0004283_pruned.hmm.orthofisher.bmge.347	-21341.3	-21321	20.3303	Teretosporea-sister
OG0004285_pruned.hmm.orthofisher.bmge.347	-16019.9	-16018.1	1.81553	Teretosporea-sister
OG0004290_pruned.hmm.orthofisher.bmge.347	-23753.2	-23749.2	3.99404	Teretosporea-sister
OG0004291_pruned.hmm.orthofisher.bmge.347	-20325.1	-20319.2	5.91677	Teretosporea-sister
OG0004300_pruned.hmm.orthofisher.bmge.347	-77123.2	-77129.4	-6.19544	Pluriformea-sister
OG0004305_pruned.hmm.orthofisher.bmge.347	-17055.2	-17055.2	0.03295	Teretosporea-sister
OG0004328_pruned.hmm.orthofisher.bmge.347	-26775.1	-26771.3	3.78148	Teretosporea-sister
OG0004365_pruned.hmm.orthofisher.bmge.347	-20277.3	-20281.2	-3.92911	Pluriformea-sister
OG0004366_pruned.hmm.orthofisher.bmge.347	-23031	-23029.1	1.88089	Teretosporea-sister
OG0004373_pruned.hmm.orthofisher.bmge.347	-12968.5	-12969.9	-1.33283	Pluriformea-sister
OG0004375_pruned.hmm.orthofisher.bmge.347	-28327.3	-28323.2	4.0491	Teretosporea-sister
OG0004386_pruned.hmm.orthofisher.bmge.347	-34236.4	-34236.4	0.03479	Teretosporea-sister
OG0004388_pruned.hmm.orthofisher.bmge.347	-22637.9	-22633.7	4.19099	Teretosporea-sister
OG0004393_pruned.hmm.orthofisher.bmge.347	-21898.7	-21902.2	-3.49792	Pluriformea-sister
OG0004400_pruned.hmm.orthofisher.bmge.347	-25337.2	-25333.5	3.7766	Teretosporea-sister
OG0004407_pruned.hmm.orthofisher.bmge.347	-24769.9	-24765.9	4.03943	Teretosporea-sister
OG0004426_pruned.hmm.orthofisher.bmge.347	-34736.5	-34731	5.48187	Teretosporea-sister
OG0004427_pruned.hmm.orthofisher.bmge.347	-19951.8	-19959.8	-8.02737	Pluriformea-sister
OG0004429_pruned.hmm.orthofisher.bmge.347	-11880	-11879.4	0.59355	Teretosporea-sister
OG0004476_pruned.hmm.orthofisher.bmge.347	-25272.4	-25272.3	0.06935	Teretosporea-sister
OG0004490_pruned.hmm.orthofisher.bmge.347	-18732.9	-18732.3	0.60573	Teretosporea-sister
OG0004502_pruned.hmm.orthofisher.bmge.347	-19542.6	-19542.2	0.32824	Teretosporea-sister
OG0004506_pruned.hmm.orthofisher.bmge.347	-57024.9	-57028	-3.02778	Pluriformea-sister
OG0004510_pruned.hmm.orthofisher.bmge.347	-31164.3	-31162	2.35665	Teretosporea-sister
OG0004514_pruned.hmm.orthofisher.bmge.347	-15709	-15710.1	-1.06271	Pluriformea-sister
OG0004519_pruned.hmm.orthofisher.bmge.347	-27067	-27065.5	1.4517	Teretosporea-sister
OG0004520_pruned.hmm.orthofisher.bmge.347	-23944.9	-23943.6	1.26323	Teretosporea-sister
OG0004530_pruned.hmm.orthofisher.bmge.347	-25396.7	-25395.2	1.46949	Teretosporea-sister
OG0004566_pruned.hmm.orthofisher.bmge.347	-13898.2	-13902.5	-4.30704	Pluriformea-sister
OG0004607_pruned.hmm.orthofisher.bmge.347	-23022.2	-23013.4	8.77801	Teretosporea-sister
OG0004608_pruned.hmm.orthofisher.bmge.347	-25780.5	-25783.2	-2.70476	Pluriformea-sister
OG0004622_pruned.hmm.orthofisher.bmge.347	-17016.9	-17019	-2.09752	Pluriformea-sister
OG0004626_pruned.hmm.orthofisher.bmge.347	-24242.5	-24244.2	-1.62527	Pluriformea-sister
OG0004696_pruned.hmm.orthofisher.bmge.347	-49772.2	-49774.8	-2.59607	Pluriformea-sister
OG0004721_pruned.hmm.orthofisher.bmge.347	-24984.7	-24981.6	3.13566	Teretosporea-sister
OG0004723_pruned.hmm.orthofisher.bmge.347	-24897.1	-24895.6	1.50291	Teretosporea-sister
OG0004729_pruned.hmm.orthofisher.bmge.347	-35460.6	-35468.4	-7.77837	Pluriformea-sister
OG0004732_pruned.hmm.orthofisher.bmge.347	-31551.5	-31543.5	8.06074	Teretosporea-sister
OG0004783_pruned.hmm.orthofisher.bmge.347	-30044.2	-30046	-1.84915	Pluriformea-sister
OG0004818_pruned.hmm.orthofisher.bmge.347	-24636.9	-24638.7	-1.78848	Pluriformea-sister
OG0004832_pruned.hmm.orthofisher.bmge.347	-33325.8	-33322.8	2.94974	Teretosporea-sister
OG0004855_pruned.hmm.orthofisher.bmge.347	-26501.6	-26494.8	6.78135	Teretosporea-sister
OG0004891_pruned.hmm.orthofisher.bmge.347	-45288.8	-45289.6	-0.80642	Pluriformea-sister
OG0004914_pruned.hmm.orthofisher.bmge.347	-24189.2	-24185.5	3.68042	Teretosporea-sister
OG0004925_pruned.hmm.orthofisher.bmge.347	-11996.1	-11998.1	-2.07059	Pluriformea-sister
OG0004978_pruned.hmm.orthofisher.bmge.347	-33838.7	-33842.6	-3.918	Pluriformea-sister
OG0005139_pruned.hmm.orthofisher.bmge.347	-47994.7	-47999.2	-4.51118	Pluriformea-sister
OG0005142_pruned.hmm.orthofisher.bmge.347	-16619.7	-16617.5	2.19337	Teretosporea-sister
OG0005252_pruned.hmm.orthofisher.bmge.347	-21939.9	-21939.3	0.59576	Teretosporea-sister
OG0005593_pruned.hmm.orthofisher.bmge.347	-23441.3	-23443	-1.73034	Pluriformea-sister
OG0005603_pruned.hmm.orthofisher.bmge.347	-16216.6	-16215.2	1.4265	Teretosporea-sister

## Sheet: Table S12-3
Gene-wise likelihood scores and the tree supported (Tikhonenkov_2020)
gene_id	tr1_log-likelihood	tr2_log-likelihood	GLS	tree_supported
opistho_AP3D1.bmge.347	-200774	-200775	-4.82079	Teretosporea-sister
opistho_ARPC1.bmge.347	-194226	-194231	1.45483	Pluriformea-sister
opistho_ARPC4.bmge.347	-176812	-176818	1.49276	Pluriformea-sister
opistho_ATP6A.bmge.347	-154345	-154335	-1.25169	Teretosporea-sister
opistho_ATP6B.bmge.347	-149087	-149090	-0.25723	Teretosporea-sister
opistho_ATP6D.bmge.347	-147193	-147191	-4.00923	Teretosporea-sister
opistho_ATP6M.bmge.347	-144884	-144885	-11.1029	Teretosporea-sister
opistho_BMS1.bmge.347	-143160	-143170	1.24789	Pluriformea-sister
opistho_CAB39.bmge.347	-138851	-138849	13.6747	Pluriformea-sister
opistho_CAPZB.bmge.347	-136283	-136284	1.48871	Pluriformea-sister
opistho_CLF.bmge.347	-134488	-134485	1.49347	Pluriformea-sister
opistho_CLH1.bmge.347	-130073	-130087	3.16135	Pluriformea-sister
opistho_CNOT1.bmge.347	-128243	-128245	-3.12463	Teretosporea-sister
opistho_COPA.bmge.347	-127361	-127361	-1.98002	Teretosporea-sister
opistho_COPB.bmge.347	-125457	-125464	-4.68367	Teretosporea-sister
opistho_COPB2.bmge.347	-123118	-123121	0.45282	Pluriformea-sister
opistho_COPD.bmge.347	-121039	-121032	0.24031	Pluriformea-sister
opistho_COPG.bmge.347	-120606	-120608	-1.40214	Teretosporea-sister
opistho_COX15.bmge.347	-118962	-118962	1.3713	Pluriformea-sister
opistho_CPSF1.bmge.347	-114644	-114642	-4.72583	Teretosporea-sister
opistho_CPSF2.bmge.347	-112438	-112442	3.09839	Pluriformea-sister
opistho_CPSF3.bmge.347	-112104	-112101	-4.29128	Teretosporea-sister
opistho_CTU1.bmge.347	-111642	-111642	7.30342	Pluriformea-sister
opistho_DCAF13.bmge.347	-108997	-108998	-4.43767	Teretosporea-sister
opistho_DDX54.bmge.347	-108772	-108774	-0.82767	Teretosporea-sister
opistho_DHPS.bmge.347	-108177	-108173	-1.45811	Teretosporea-sister
opistho_DIMT1.bmge.347	-107733	-107726	-4.14034	Teretosporea-sister
opistho_DKC1.bmge.347	-103917	-103922	9.27389	Pluriformea-sister
opistho_DPH1.bmge.347	-102594	-102591	6.46315	Pluriformea-sister
opistho_DPH5.bmge.347	-102377	-102372	-2.67154	Teretosporea-sister
opistho_DPOD1.bmge.347	-101409	-101414	-3.20317	Teretosporea-sister
opistho_DPOE1.bmge.347	-100831	-100834	4.02385	Pluriformea-sister
opistho_DPOLA.bmge.347	-97812.1	-97817.6	-4.84805	Teretosporea-sister
opistho_DRG1.bmge.347	-97783.8	-97785.6	0.16018	Pluriformea-sister
opistho_DRG2.bmge.347	-95542	-95539.8	7.41376	Pluriformea-sister
opistho_EIF2S1.bmge.347	-95449.2	-95450.7	8.37433	Pluriformea-sister
opistho_EIF2S3.bmge.347	-94126	-94126.6	-2.08996	Teretosporea-sister
opistho_EIF3B.bmge.347	-92796.8	-92799.3	0.59527	Pluriformea-sister
opistho_EIF3I.bmge.347	-92173.1	-92172.5	2.87802	Pluriformea-sister
opistho_EIF5B.bmge.347	-92103	-92109.2	-2.57238	Teretosporea-sister
opistho_EIF6.bmge.347	-91876.6	-91884.2	-5.43388	Teretosporea-sister
opistho_ELP3.bmge.347	-91003.3	-91003.3	3.04707	Pluriformea-sister
opistho_ENP1.bmge.347	-90871.4	-90870.4	4.60199	Pluriformea-sister
opistho_ERCC2.bmge.347	-90681.8	-90684.6	5.37846	Pluriformea-sister
opistho_ERF1.bmge.347	-89779.6	-89777.4	4.12383	Pluriformea-sister
opistho_ETFA.bmge.347	-89054.8	-89054.5	0.67598	Pluriformea-sister
opistho_ETFB.bmge.347	-88633.1	-88634.4	2.84255	Pluriformea-sister
opistho_ETFD.bmge.347	-87736.6	-87745.7	-1.08323	Teretosporea-sister
opistho_FARS2.bmge.347	-86454.2	-86453.8	-0.79247	Teretosporea-sister
opistho_FARSA.bmge.347	-85931.9	-85929.9	-2.16374	Teretosporea-sister
opistho_FARSB.bmge.347	-85151	-85145	-0.86774	Teretosporea-sister
opistho_FBL.bmge.347	-85128	-85124.6	-0.47347	Teretosporea-sister
opistho_FCF1.bmge.347	-84676.3	-84672.6	-2.33155	Teretosporea-sister
opistho_GET3.bmge.347	-83674.8	-83680.6	-0.96802	Teretosporea-sister
opistho_GLDC.bmge.347	-81371.2	-81369.1	-1.69245	Teretosporea-sister
opistho_GMPPB.bmge.347	-81367.3	-81366.4	-0.29125	Teretosporea-sister
opistho_GNL1.bmge.347	-81048.6	-81057.9	5.96053	Pluriformea-sister
opistho_GPI.bmge.347	-80807.3	-80811.9	-10.0026	Teretosporea-sister
opistho_GPN1.bmge.347	-79852.3	-79845.9	-0.9913	Teretosporea-sister
opistho_IARS.bmge.347	-79688	-79685.6	-3.69241	Teretosporea-sister
opistho_IMB1.bmge.347	-78538.5	-78538.5	-0.28154	Teretosporea-sister
opistho_IMP4.bmge.347	-77805.1	-77803.4	0.19054	Pluriformea-sister
opistho_KRR1.bmge.347	-77075.2	-77083	2.9714	Pluriformea-sister
opistho_LARS.bmge.347	-76813.8	-76808.8	-0.99611	Teretosporea-sister
opistho_LIAS.bmge.347	-76689.6	-76682	-0.41541	Teretosporea-sister
opistho_LSG1.bmge.347	-75387.6	-75394.4	-3.85027	Teretosporea-sister
opistho_LST8.bmge.347	-74109.4	-74109.1	-0.34722	Teretosporea-sister
opistho_MCM2.bmge.347	-73515.1	-73510.2	5.25727	Pluriformea-sister
opistho_MCM3.bmge.347	-73368.4	-73371.6	7.60121	Pluriformea-sister
opistho_MCM4.bmge.347	-73089.4	-73089.8	-0.735	Teretosporea-sister
opistho_MCM5.bmge.347	-72638.3	-72639.3	-0.58153	Teretosporea-sister
opistho_MCM6.bmge.347	-72487.1	-72485.6	-3.48281	Teretosporea-sister
opistho_MCM7.bmge.347	-72065.3	-72060.6	-3.45431	Teretosporea-sister
opistho_MRE11.bmge.347	-71361.3	-71362.9	5.13218	Pluriformea-sister
opistho_NAT10.bmge.347	-71053.4	-71056	6.81828	Pluriformea-sister
opistho_NCAPD2.bmge.347	-70650.8	-70653.1	-0.33499	Teretosporea-sister
opistho_NEMF.bmge.347	-69973.8	-69972.8	4.72317	Pluriformea-sister
opistho_NLE1.bmge.347	-69883.3	-69881.3	9.01831	Pluriformea-sister
opistho_NMD3.bmge.347	-69859.4	-69867.8	-0.88277	Teretosporea-sister
opistho_NMT1.bmge.347	-69829.8	-69827.4	5.4874	Pluriformea-sister
opistho_NOG1.bmge.347	-69370.4	-69367.2	5.37236	Pluriformea-sister
opistho_NOG2.bmge.347	-68676	-68679.6	-0.27108	Teretosporea-sister
opistho_NOL10.bmge.347	-67172.1	-67172.1	4.49367	Pluriformea-sister
opistho_NSA2.bmge.347	-66857.5	-66852.1	5.2228	Pluriformea-sister
opistho_NSF.bmge.347	-66381.9	-66383.8	0.43902	Pluriformea-sister
opistho_PAGM.bmge.347	-65626.1	-65625.8	-2.84142	Teretosporea-sister
opistho_PCNA.bmge.347	-65079.7	-65084.9	4.74761	Pluriformea-sister
opistho_PELO.bmge.347	-64558.5	-64558.4	-0.59392	Teretosporea-sister
opistho_PES1.bmge.347	-61717.8	-61716.1	7.78702	Pluriformea-sister
opistho_PLRG1.bmge.347	-60924.1	-60919.7	-0.57928	Teretosporea-sister
opistho_PMM2.bmge.347	-60108.8	-60108.5	0.25843	Pluriformea-sister
opistho_POLRMT.bmge.347	-60045.5	-60049.6	3.57718	Pluriformea-sister
opistho_PPWD1.bmge.347	-60020.2	-60023.2	-0.5072	Teretosporea-sister
opistho_PRP31.bmge.347	-59966.9	-59966.4	6.17614	Pluriformea-sister
opistho_PRP8.bmge.347	-59928.4	-59917.2	-6.87147	Teretosporea-sister
opistho_PSMA2.bmge.347	-59081.5	-59083	-0.84575	Teretosporea-sister
opistho_PSMA3.bmge.347	-58109.1	-58116.4	-0.51857	Teretosporea-sister
opistho_PSMA4.bmge.347	-57836	-57833.6	0.1609	Pluriformea-sister
opistho_PSMA5.bmge.347	-57615.8	-57622.6	-1.10138	Teretosporea-sister
opistho_PSMA6.bmge.347	-57108.2	-57105.3	0.80785	Pluriformea-sister
opistho_PSMA7.bmge.347	-56939.6	-56935.3	-0.32599	Teretosporea-sister
opistho_PSMB3.bmge.347	-56000	-56004.5	4.56828	Pluriformea-sister
opistho_PSMB5.bmge.347	-55027.4	-55028.4	-3.2062	Teretosporea-sister
opistho_PSMB7.bmge.347	-54629	-54624.4	1.05359	Pluriformea-sister
opistho_PSMC1.bmge.347	-54194.7	-54195.1	6.88006	Pluriformea-sister
opistho_PSMC2.bmge.347	-54128.4	-54127	-4.01164	Teretosporea-sister
opistho_PSMC3.bmge.347	-53877.5	-53879.6	-2.74805	Teretosporea-sister
opistho_PSMC4.bmge.347	-53804.4	-53804	-2.10356	Teretosporea-sister
opistho_PSMC5.bmge.347	-53602	-53599.8	5.8339	Pluriformea-sister
opistho_PSMC6.bmge.347	-51916.6	-51918.8	-1.8625	Teretosporea-sister
opistho_PSMD1.bmge.347	-51627.4	-51634.8	1.07391	Pluriformea-sister
opistho_PSMD11.bmge.347	-51353.6	-51355.1	-4.24791	Teretosporea-sister
opistho_PSMD12.bmge.347	-49736.7	-49729.9	2.66335	Pluriformea-sister
opistho_PSMD14.bmge.347	-49670.5	-49670	1.72543	Pluriformea-sister
opistho_PSMD2.bmge.347	-49515.3	-49517.3	3.24002	Pluriformea-sister
opistho_PSMD3.bmge.347	-48803.3	-48800.6	-2.10011	Teretosporea-sister
opistho_PSMD4.bmge.347	-48422.4	-48423.5	-3.36559	Teretosporea-sister
opistho_PSMD6.bmge.347	-48206.6	-48204.1	2.65523	Pluriformea-sister
opistho_PSMD7.bmge.347	-48121.1	-48117.1	9.14433	Pluriformea-sister
opistho_PWP2.bmge.347	-47682.7	-47678.7	-2.82205	Teretosporea-sister
opistho_RAD50.bmge.347	-47537.8	-47536.7	0.7039	Pluriformea-sister
opistho_RBM19.bmge.347	-47506.4	-47506.6	-2.401	Teretosporea-sister
opistho_RCD1.bmge.347	-47490.8	-47488.3	-1.39991	Teretosporea-sister
opistho_RFC1.bmge.347	-47466.6	-47467.4	-2.22048	Teretosporea-sister
opistho_RFC2.bmge.347	-46917	-46918.8	1.94589	Pluriformea-sister
opistho_RFC3.bmge.347	-46480.3	-46479.5	-0.33707	Teretosporea-sister
opistho_RFC4.bmge.347	-46415.4	-46411.5	-3.20537	Teretosporea-sister
opistho_RFC5.bmge.347	-46395.8	-46398.7	-1.12909	Teretosporea-sister
opistho_RIOK1.bmge.347	-46025.7	-46025.7	-1.69963	Teretosporea-sister
opistho_RIOK2.bmge.347	-45748.5	-45751.5	-6.4443	Teretosporea-sister
opistho_RPA1.bmge.347	-45692.2	-45693.7	-5.04005	Teretosporea-sister
opistho_RPA2.bmge.347	-45676.1	-45680.1	-2.7157	Teretosporea-sister
opistho_RPB1.bmge.347	-45242.4	-45239.6	4.58206	Pluriformea-sister
opistho_RPB2.bmge.347	-45190	-45189.1	1.04709	Pluriformea-sister
opistho_RPC1.bmge.347	-45093.7	-45091.7	-0.2946	Teretosporea-sister
opistho_RPC2.bmge.347	-44363.1	-44360.3	-0.3174	Teretosporea-sister
opistho_RPF1.bmge.347	-44315	-44313.9	-3.25223	Teretosporea-sister
opistho_RPL10.bmge.347	-44296.1	-44292.9	-2.57417	Teretosporea-sister
opistho_RPL10A.bmge.347	-44252.1	-44257.5	-2.40823	Teretosporea-sister
opistho_RPL11.bmge.347	-43912.8	-43913.6	1.80686	Pluriformea-sister
opistho_RPL15.bmge.347	-43079.1	-43074.2	2.89864	Pluriformea-sister
opistho_RPL19.bmge.347	-43044.5	-43041	1.81263	Pluriformea-sister
opistho_RPL3.bmge.347	-41875.2	-41873.1	-2.00023	Teretosporea-sister
opistho_RPL4.bmge.347	-41747.2	-41746.8	0.53896	Pluriformea-sister
opistho_RPL5.bmge.347	-41609.1	-41610.7	1.5365	Pluriformea-sister
opistho_RPL8.bmge.347	-41594.6	-41592.5	-0.20037	Teretosporea-sister
opistho_RPLP0.bmge.347	-41544	-41542.6	-0.00659	Teretosporea-sister
opistho_RPS13.bmge.347	-40897.1	-40897.8	-1.3779	Teretosporea-sister
opistho_RPS16.bmge.347	-40598.8	-40603.4	-7.85107	Teretosporea-sister
opistho_RPS18.bmge.347	-39764.5	-39761.3	-2.19708	Teretosporea-sister
opistho_RPS2.bmge.347	-38831	-38831.6	-3.25857	Teretosporea-sister
opistho_RPS23.bmge.347	-38099.6	-38099.2	0.84119	Pluriformea-sister
opistho_RPS3.bmge.347	-37957.9	-37958	-2.2293	Teretosporea-sister
opistho_RPS3A.bmge.347	-37909	-37913.6	-1.09843	Teretosporea-sister
opistho_RPS4.bmge.347	-37476	-37475.9	0.32009	Pluriformea-sister
opistho_RPS5.bmge.347	-37444.2	-37445.8	-3.68986	Teretosporea-sister
opistho_RPS6.bmge.347	-37360.1	-37360.4	3.01632	Pluriformea-sister
opistho_RPS9.bmge.347	-37132	-37127.8	-1.6469	Teretosporea-sister
opistho_RPSA.bmge.347	-36140.9	-36139.7	0.44988	Pluriformea-sister
opistho_RUVB1.bmge.347	-35619.4	-35619.2	-2.74223	Teretosporea-sister
opistho_RUVB2.bmge.347	-33200.1	-33199.5	2.34132	Pluriformea-sister
opistho_SCFD1.bmge.347	-33158.7	-33155.5	0.03571	Pluriformea-sister
opistho_SDA1.bmge.347	-32822.1	-32825	-0.11552	Teretosporea-sister
opistho_SEC61A.bmge.347	-32655.4	-32657.9	-0.02084	Teretosporea-sister
opistho_SF3B1.bmge.347	-31898.1	-31903.5	-0.05201	Teretosporea-sister
opistho_SF3B2.bmge.347	-31770.8	-31770.7	-4.86255	Teretosporea-sister
opistho_SMC1.bmge.347	-31532.4	-31531.4	2.52673	Pluriformea-sister
opistho_SMC2.bmge.347	-30728.9	-30725.6	-6.57375	Teretosporea-sister
opistho_SMC3.bmge.347	-30194	-30192.9	0.11385	Pluriformea-sister
opistho_SMC5.bmge.347	-29806.8	-29809.9	2.24258	Pluriformea-sister
opistho_SPB1.bmge.347	-28649	-28649.2	-0.19714	Teretosporea-sister
opistho_SPT16.bmge.347	-28623.5	-28626.2	-2.53122	Teretosporea-sister
opistho_SPT5.bmge.347	-28276.3	-28275.7	2.55447	Pluriformea-sister
opistho_SPTC1.bmge.347	-27992.9	-27992.6	0.00527	Pluriformea-sister
opistho_SRP54.bmge.347	-27732.9	-27731.8	1.58366	Pluriformea-sister
opistho_SRPR.bmge.347	-27435.9	-27434.5	-0.07416	Teretosporea-sister
opistho_TAF1.bmge.347	-27388.8	-27390.9	1.88123	Pluriformea-sister
opistho_TCPA.bmge.347	-27338.7	-27338.7	-0.15538	Teretosporea-sister
opistho_TCPB.bmge.347	-27042.9	-27040.3	0.21708	Pluriformea-sister
opistho_TCPD.bmge.347	-26954.5	-26951.7	-0.4516	Teretosporea-sister
opistho_TCPE.bmge.347	-26536.7	-26537	0.60525	Pluriformea-sister
opistho_TCPG.bmge.347	-25666.8	-25668.4	-0.24717	Teretosporea-sister
opistho_TCPH.bmge.347	-25498.7	-25497.9	-2.03608	Teretosporea-sister
opistho_TCPQ.bmge.347	-24859.7	-24861.8	0.04772	Pluriformea-sister
opistho_TCPZ.bmge.347	-24412.7	-24412.3	0.02705	Pluriformea-sister
opistho_TRM1.bmge.347	-24042.8	-24042.6	-5.9458	Teretosporea-sister
opistho_TSR1.bmge.347	-23698.7	-23694.5	0.05893	Pluriformea-sister
opistho_UBA2.bmge.347	-22974.7	-22972	-2.0599	Teretosporea-sister
opistho_UBP14.bmge.347	-22948.3	-22950.9	1.68909	Pluriformea-sister
opistho_USP14.bmge.347	-21848.6	-21848.7	1.70932	Pluriformea-sister
opistho_USP39.bmge.347	-20445.6	-20445.3	2.10344	Pluriformea-sister
opistho_VPS18.bmge.347	-19809	-19808.1	1.55385	Pluriformea-sister
opistho_VPS41.bmge.347	-17725.5	-17726	2.12314	Pluriformea-sister
opistho_VPS45.bmge.347	-17530.9	-17531.1	-7.6295	Teretosporea-sister
opistho_WARS.bmge.347	-16082.1	-16081.3	1.60223	Pluriformea-sister
opistho_WDR1.bmge.347	-14922.3	-14922.6	2.029	Pluriformea-sister
opistho_WDR3.bmge.347	-14427.5	-14427.5	2.53025	Pluriformea-sister
opistho_WDR33.bmge.347	-14301.2	-14301	1.96256	Pluriformea-sister
opistho_XPO1.bmge.347	-13933.1	-13934.4	2.0112	Pluriformea-sister
opistho_XPO2.bmge.347	-13658.1	-13659.8	2.50887	Pluriformea-sister
opistho.bmge.347	-8890.18	-8890.11	2.11769	Pluriformea-sister
