# Supplementary material for: A taxon-rich and genome-scale phylogeny of Opisthokonta
Source: PLoS Biol. 2024 Sep 16;22(9):e3002794. doi: 10.1371/journal.pbio.3002794 (PMC11426530; doi:10.1371/journal.pbio.3002794)
Supplement: S13 Table — (XLSX) [file pbio.3002794.s016.xlsx]

## Sheet: Table S13-1
Concordance factor statistics (BUSCO)
ID	gCF	gCF_N	gDF1	gDF1_N	gDF2	gDF2_N	gDFP	gDFP_N	gN	sCF	sCF_N	sDF1	sDF1_N	sDF2	sDF2_N	sN	Label	Length
348	97.6	122	0.8	1	0	0	1.6	2	125	70.65	722.99	14.1	144.27	15.25	156.62	1023.88	100	0.276699
349	55.32	104	2.13	4	3.19	6	39.36	74	188	44.23	449.19	27.19	275.18	28.57	287.64	1012.01	100	0.112211
350	10.91	24	0	0	1.36	3	87.73	193	220	35.36	480.01	31.78	427.93	32.86	442.25	1350.19	100	0.0374496
351	4.25	9	2.83	6	0.94	2	91.98	195	212	32.22	312.99	34.25	315.82	33.53	310.54	939.35	83	0.0214098
352	9.43	20	0.94	2	1.42	3	88.21	187	212	38.26	417.5	30.59	347.52	31.15	351.59	1116.61	100	0.0528966
353	21.24	48	0.88	2	0.88	2	76.99	174	226	37.34	388.31	30.85	317.56	31.81	322.8	1028.67	100	0.06455
354	13.54	26	1.56	3	2.08	4	82.81	159	192	35.17	301.28	32.07	272.2	32.76	274.2	847.68	100	0.0469531
355	5.88	11	1.07	2	0.53	1	92.51	173	187	37.15	311.24	30.24	260.54	32.61	284.66	856.44	97	0.0369247
356	4.17	9	0.93	2	1.85	4	93.06	201	216	33.84	359.54	33.16	346.36	33	349.89	1055.79	100	0.0311777
357	7.02	16	0	0	0.44	1	92.54	211	228	35.66	456.45	33.2	419.05	31.14	397.57	1273.07	100	0.0439908
358	2.63	6	3.51	8	0.44	1	93.42	213	228	34.2	445.13	33.91	435.16	31.89	411.52	1291.81	100	0.0245455
359	12	6	2	1	2	1	84	42	50	38.57	132.41	32.44	109	29	100.73	342.14	99	0.021827
360	16.33	8	2.04	1	8.16	4	73.47	36	49	41.09	134.55	28.76	98.95	30.15	102.28	335.78	100	0.0283685
361	16.59	37	11.21	25	16.14	36	56.05	125	223	32.76	578.79	32.19	567.87	35.05	624.9	1771.56	97	0.0232053
362	47.62	90	1.06	2	6.88	13	44.44	84	189	41.45	513.65	25.61	318.75	32.94	410.02	1242.42	100	0.0503044
363	25	35	12.14	17	31.43	44	31.43	44	140	29.34	258.5	32.13	279.48	38.53	333.86	871.84	90	0.0240367
364	88.41	145	0.61	1	0	0	10.98	18	164	59.68	821.53	19.91	272.01	20.41	279.04	1372.58	100	0.134654
365	24.43	54	4.98	11	7.69	17	62.9	139	221	36.21	459.44	27.42	347.34	36.37	459.97	1266.75	100	0.0188465
366	18.55	41	18.1	40	9.05	20	54.3	120	221	29.03	336.03	35.14	403.19	35.83	421.64	1160.86	99	0.016108
367	84.95	175	0.97	2	0.97	2	13.11	27	206	53.92	747.2	27.11	376.78	18.97	264.03	1388.01	100	0.0765252
368	92.95	145	3.21	5	3.21	5	0.64	1	156	73.59	723.63	12.62	124.85	13.79	135.61	984.09	100	0.0542383
369	86.55	193	1.79	4	0	0	11.66	26	223	59.61	705.61	23.17	269.55	17.21	202.67	1177.83	100	0.0797581
370	64.29	135	14.29	30	14.76	31	6.67	14	210	51.52	438.29	22.03	186.58	26.45	225.3	850.17	100	0.0287814
371	89.05	179	2.99	6	2.99	6	4.98	10	201	71.57	652.37	17.82	161.39	10.61	96.67	910.43	100	0.0404878
372	83.51	157	6.38	12	8.51	16	1.6	3	188	82.77	286.83	6.15	21.43	11.09	38.4	346.66	100	0.0156031
373	91.22	135	1.35	2	6.08	9	1.35	2	148	53.6	308.17	19.89	110.92	26.51	147	566.09	100	0.0526234
374	97.7	85	1.15	1	0	0	1.15	1	87	92.73	257.99	3.63	9.94	3.64	9.87	277.8	100	0.052219
375	25.67	48	4.81	9	6.95	13	62.57	117	187	42.36	500.13	28.63	337.92	29.01	344.31	1182.36	100	0.0212632
376	61.29	133	9.22	20	6.45	14	23.04	50	217	45.1	632.8	27.79	388.04	27.1	378.45	1399.29	100	0.0383269
377	97.79	177	0	0	0.55	1	1.66	3	181	93.83	1254.7	3.28	41.52	2.89	38.38	1334.6	100	0.111939
378	95.18	79	3.61	3	0	0	1.2	1	83	78.26	613.31	10.66	81.77	11.08	85.24	780.32	100	0.107201
379	99.07	212	0	0	0	0	0.93	2	214	86.71	2183.73	6.72	167.67	6.57	164.94	2516.34	100	0.243702
380	47.34	98	32.85	68	19.81	41	0	0	207	41.44	372.01	32.72	294.41	25.84	230.43	896.85	100	0.0198246
381	94.12	208	0	0	0	0	5.88	13	221	69.13	1217.87	14.93	262.22	15.94	278.69	1758.78	100	0.151534
382	58.33	119	15.69	32	21.57	44	4.41	9	204	39.8	478.41	29.3	349.89	30.9	369.87	1198.17	100	0.030909
383	98.16	160	0.61	1	0.61	1	0.61	1	163	92.62	1029.44	2.81	30.09	4.56	43.23	1102.76	100	0.0944029
384	97.22	210	0.93	2	1.39	3	0.46	1	216	80.04	1027.97	11.12	141.26	8.84	112.16	1281.39	100	0.086517
385	76.7	158	9.71	20	13.11	27	0.49	1	206	56.03	291.07	21.33	109.94	22.64	117.15	518.16	100	0.0206667
386	91.26	188	2.43	5	3.4	7	2.91	6	206	91.49	329.81	4.14	15.02	4.37	15.56	360.39	100	0.0199342
387	24.56	56	0	0	1.75	4	73.68	168	228	39.78	754.97	28.39	542.61	31.83	606.46	1904.04	100	0.101371
388	53.08	112	8.53	18	2.37	5	36.02	76	211	43.73	901.01	29.7	601.05	26.57	540.54	2042.6	100	0.160135
389	86.73	183	0.95	2	0.95	2	11.37	24	211	65.41	1432.36	17.68	387.2	16.91	369.03	2188.59	100	0.231572
390	65.35	149	2.19	5	10.53	24	21.93	50	228	45.92	866.75	21.38	403.08	32.7	614.84	1884.67	100	0.0623419
391	73.25	167	0.88	2	0.88	2	25	57	228	45.3	804.28	24.53	426.65	30.17	523.91	1754.84	100	0.0790798
392	21.49	49	12.28	28	7.89	18	58.33	133	228	31.62	499.76	37.02	580.36	31.36	492.83	1572.95	100	0.0200915
393	40.89	92	3.56	8	4.89	11	50.67	114	225	45.14	724.5	24.84	398.88	30.02	481.73	1605.11	100	0.0356463
394	72.32	162	4.02	9	7.14	16	16.52	37	224	46.01	612.01	24.04	315.69	29.95	392.16	1319.86	100	0.0525675
395	26.43	60	4.85	11	3.08	7	65.64	149	227	35.41	560.23	33.44	528.58	31.15	492.23	1581.04	100	0.0261364
396	24.89	56	20.89	47	19.11	43	35.11	79	225	34.42	530.28	32.72	503.68	32.86	506.67	1540.63	100	0.0201008
397	76.11	172	6.19	14	5.75	13	11.95	27	226	65.12	1036.16	16.75	267.16	18.13	286.46	1589.78	100	0.0557466
398	28.95	66	20.18	46	19.3	44	31.58	72	228	35.62	691.01	31.31	607.12	33.07	650.57	1948.7	100	0.0233947
399	44.3	101	3.51	8	4.39	10	47.81	109	228	40.12	770.97	27.12	515.78	32.76	624.61	1911.36	100	0.0477495
400	66.08	150	3.08	7	0.88	2	29.96	68	227	42.72	798.13	32.57	604.09	24.71	458.19	1860.41	100	0.0744477
401	37.61	85	21.24	48	18.14	41	23.01	52	226	43.27	752.98	30.97	536.77	25.76	450.75	1740.5	100	0.0324372
402	60.99	136	8.07	18	8.07	18	22.87	51	223	54.18	804.59	21.74	323.6	24.07	357.68	1485.87	100	0.041588
403	25.33	57	7.56	17	10.67	24	56.44	127	225	40.49	710.98	30.58	538.16	28.93	510.54	1759.68	100	0.0258471
404	25.33	57	13.33	30	12.44	28	48.89	110	225	38.63	604.94	27.66	431.09	33.71	531.86	1567.89	100	0.0213314
405	53.51	122	2.19	5	5.26	12	39.04	89	228	42.39	648.23	23.38	355.16	34.23	520.66	1524.05	100	0.0528855
406	76.99	174	1.77	4	5.75	13	15.49	35	226	50.25	793.79	21	325.96	28.75	448.38	1568.13	100	0.0754098
407	51.57	115	13	29	13.9	31	21.52	48	223	51.22	661.57	25.35	323.76	23.43	298.75	1284.08	100	0.0261643
408	87.22	198	0	0	0.88	2	11.89	27	227	62.22	1155.51	17.84	329.99	19.95	371.75	1857.25	100	0.113306
409	63.72	144	19.03	43	11.95	27	5.31	12	226	40.59	563.87	37.22	513.93	22.19	306.84	1384.64	100	0.0383735
410	70.61	161	1.32	3	2.19	5	25.88	59	228	48.57	1120.02	25.22	578.07	26.21	600.67	2298.76	100	0.141225
411	54.02	121	15.18	34	15.18	34	15.63	35	224	39.54	884.65	31.2	696.71	29.26	657	2238.36	100	0.073964
412	72.35	157	4.61	10	2.76	6	20.28	44	217	55.47	1175.91	21.21	450.56	23.32	493.53	2120	100	0.104025
413	39.44	84	10.8	23	13.62	29	36.15	77	213	37.87	668.58	31.92	562.51	30.22	533.42	1764.51	100	0.0486071
414	30.63	68	8.11	18	7.21	16	54.05	120	222	39.35	708.53	31.49	567.99	29.16	526.21	1802.73	100	0.0368685
415	27.19	62	3.95	9	4.39	10	64.47	147	228	43.58	711.33	26.62	439.76	29.8	495.67	1646.76	100	0.0371557
416	12.78	29	4.41	10	7.93	18	74.89	170	227	31.53	489.67	30.68	478.3	37.78	597.55	1565.52	99	0.0131228
417	17.18	39	0.44	1	1.32	3	81.06	184	227	35.56	513.39	26.68	385.19	37.76	552.07	1450.65	100	0.0213611
418	13.64	30	0.45	1	0.91	2	85	187	220	30.98	456.11	31.02	450.31	38	559.56	1465.98	100	0.020671
419	2.73	6	4.55	10	1.82	4	90.91	200	220	29.6	467.1	42.05	664.48	28.35	450.14	1581.72	86	0.0114469
420	13.45	30	1.35	3	0.45	1	84.75	189	223	44.34	701.11	25.62	408.36	30.03	475.32	1584.79	100	0.0166844
421	25.91	57	13.64	30	5.91	13	54.55	120	220	38.66	586.75	22.61	345.59	38.74	588.24	1520.58	100	0.0176363
422	29.77	64	20.93	45	7.91	17	41.4	89	215	53.16	709.08	24.02	322.87	22.83	306.84	1338.79	100	0.0182582
423	4.48	10	0.9	2	2.69	6	91.93	205	223	27.56	446.1	34.97	560.18	37.47	599.43	1605.71	86	0.0176385
424	12.21	26	13.15	28	8.45	18	66.2	141	213	32.28	553.27	33.81	577.06	33.91	581.85	1712.18	86	0.0240643
425	13.82	30	5.07	11	5.53	12	75.58	164	217	42.53	608.93	33.12	461.68	24.35	342.28	1412.89	100	0.0179342
426	56.16	123	0.91	2	0.46	1	42.47	93	219	49.68	689.36	24.36	335.56	25.95	359.97	1384.89	100	0.0418541
427	86.32	183	3.3	7	5.66	12	4.72	10	212	66.8	785.58	16.69	194.91	16.51	194.09	1174.58	100	0.0661703
428	61.54	136	0.9	2	0	0	37.56	83	221	53.53	788.28	23.67	347.62	22.8	335.34	1471.24	100	0.0470379
429	32.56	70	27.91	60	18.14	39	21.4	46	215	37.37	448.07	29.71	356.62	32.92	395.35	1200.04	100	0.0180437
430	65.77	146	1.35	3	1.8	4	31.08	69	222	46.48	838.31	26.71	479.99	26.81	479.43	1797.73	100	0.0694308
431	97.69	211	0	0	0	0	2.31	5	216	72.62	1987.7	11.89	325.51	15.48	417.43	2730.64	100	0.278644
432	4.17	9	0.93	2	1.85	4	93.06	201	216	33.49	336.85	32.06	319.07	34.45	340.23	996.15	100	0.0310945
433	7.95	14	3.41	6	5.11	9	83.52	147	176	33.88	335.84	32.43	324.71	33.69	332.67	993.22	100	0.0340143
434	24.24	40	9.7	16	7.27	12	58.79	97	165	36.35	455.29	30.46	381.44	33.19	409.48	1246.21	100	0.0465587
435	72.59	143	2.54	5	1.52	3	23.35	46	197	46.09	602.39	29.39	380.77	24.52	318.54	1301.7	100	0.138766
436	94.97	189	1.01	2	1.01	2	3.02	6	199	70.32	1194	14.19	240.54	15.49	261.64	1696.18	100	0.202644
437	93.01	173	0.54	1	1.08	2	5.38	10	186	63.39	779.65	19.02	228.15	17.59	209.17	1216.97	100	0.256286
438	44.55	49	29.09	32	23.64	26	2.73	3	110	39.61	263.44	33.85	223.39	26.54	176.59	663.42	100	0.0366165
439	98.44	63	0	0	1.56	1	0	0	64	98.2	691.61	0.04	0.25	1.77	8.1	699.96	100	0.171999
440	81	81	2	2	11	11	6	6	100	49.71	393.29	21.15	167.3	29.14	229.18	789.77	100	0.0950366
441	32.43	36	0	0	0	0	67.57	75	111	42.01	244.61	28.94	171.48	29.05	170.6	586.69	100	0.0868093
442	90.2	46	0	0	3.92	2	5.88	3	51	73.03	372	12.97	65.93	14	69.66	507.59	100	0.180581
443	19.3	44	0	0	0	0	80.7	184	228	38.83	600.87	29.85	469.3	31.32	485.64	1555.81	100	0.0594448
444	18.18	34	5.35	10	7.49	14	68.98	129	187	30.62	472.51	35.54	545.11	33.85	523.51	1541.13	100	0.0394795
445	99.17	119	0	0	0	0	0.83	1	120	94.07	1481.42	3	45.89	2.93	45.4	1572.71	100	0.325421
446	35.54	43	33.88	41	30.58	37	0	0	121	31.75	119.78	38.48	145.38	29.77	113.25	378.41	74	0.011278
447	24.23	55	2.2	5	1.76	4	71.81	163	227	39.27	609.9	30.66	476.31	30.07	471.31	1557.52	100	0.0531268
448	13.9	31	8.97	20	3.59	8	73.54	164	223	33.89	548.12	36.28	583.64	29.84	481.52	1613.28	92	0.0273001
449	29.09	64	7.27	16	2.73	6	60.91	134	220	41.08	625.89	28.45	431.56	30.47	464.48	1521.93	100	0.0381224
450	97.7	170	0	0	0	0	2.3	4	174	82.76	1684.43	8.35	167.27	8.88	179.85	2031.55	100	0.26222
451	93.49	201	0.93	2	0.47	1	5.12	11	215	67.35	1256.16	16.17	300.13	16.48	306.63	1862.92	100	0.122879
452	96.59	198	0.98	2	1.46	3	0.98	2	205	94.8	1143.41	2.8	33.26	2.39	29.7	1206.37	100	0.0916856
453	8.2	15	10.93	20	12.57	23	68.31	125	183	28.49	406.28	29.15	411.29	42.35	599.53	1417.1	92	0.042724
454	96.77	120	0	0	0	0	3.23	4	124	81.15	1112.31	9.39	127.69	9.46	128.87	1368.87	100	0.234282
455	97.45	191	0.51	1	0	0	2.04	4	196	77.16	1760.13	11.19	254.36	11.66	266.04	2280.53	100	0.262574
456	3.09	5	4.94	8	1.23	2	90.74	147	162	33.76	311.23	34.52	330.23	31.72	299.6	941.06	97	0.0580228
457	94.74	36	0	0	0	0	5.26	2	38	71.37	308.41	14.98	64.49	13.66	59.23	432.13	100	0.297769
458	21.85	26	2.52	3	5.04	6	70.59	84	119	37.17	412.68	30.77	341.82	32.06	357.79	1112.29	100	0.112032
459	23.72	37	5.77	9	3.21	5	67.31	105	156	38.78	309.26	31.09	247.64	30.13	239.3	796.2	100	0.094258
460	28.57	10	5.71	2	14.29	5	51.43	18	35	39.05	132.52	29.48	99.97	31.47	105.47	337.96	100	0.0449286
461	16.75	35	3.83	8	0.96	2	78.47	164	209	37.44	411.38	31.11	348.94	31.45	351.5	1111.82	100	0.0737834
462	34.68	60	4.05	7	4.62	8	56.65	98	173	35.06	419.4	30.62	363.18	34.32	408.75	1191.33	100	0.0840411
463	93.79	166	0.56	1	0	0	5.65	10	177	72.34	1512.9	14.48	304.59	13.19	277.79	2095.28	100	0.34184
464	63.24	117	14.59	27	15.14	28	7.03	13	185	42.87	681.54	27.21	431.31	29.92	477.06	1589.91	100	0.0581744
465	58.74	121	17.48	36	12.62	26	11.17	23	206	44.77	747.16	28.67	478.39	26.57	439.96	1665.51	100	0.063866
466	89.5	162	3.31	6	1.1	2	6.08	11	181	65.83	1097.27	18.05	298.85	16.12	267.59	1663.71	100	0.101714
467	8.09	11	8.09	11	8.82	12	75	102	136	34.25	277.96	33.38	266.23	32.37	261.65	805.84	96	0.0441798
468	6.94	5	8.33	6	9.72	7	75	54	72	35.39	228.51	31.99	206.45	32.63	210.38	645.34	96	0.0599333
469	11.71	13	0	0	1.8	2	86.49	96	111	35	284.56	33.74	276.32	31.26	254.01	814.89	98	0.0767538
470	2.63	6	1.75	4	0.44	1	95.18	217	228	33.98	431.73	33.39	427.11	32.63	412.63	1271.47	78	0.0175187
471	14.04	32	0.88	2	3.07	7	82.02	187	228	35.23	528.92	32.35	491.57	32.42	483.64	1504.13	100	0.0454266
472	27.31	62	1.32	3	0	0	71.37	162	227	41.05	389.27	30.53	290.23	28.42	264.7	944.2	100	0.0868139
473	8.37	19	2.64	6	0.88	2	88.11	200	227	38.82	260.32	31.3	214.64	29.88	205.1	680.06	100	0.0381713
474	5.7	13	0	0	0.88	2	93.42	213	228	36.28	387.49	30.2	324.6	33.52	360.09	1072.18	100	0.0296977
475	10.67	24	0.89	2	0	0	88.44	199	225	33.61	297.34	38.8	338.85	27.59	245.82	882.01	100	0.044434
476	6.67	15	1.78	4	2.67	6	88.89	200	225	40.51	299.7	29.41	225.43	30.08	228.85	753.98	100	0.0241747
477	5.7	13	0.44	1	0.88	2	92.98	212	228	38.14	448.42	31.67	371.51	30.18	354.32	1174.25	100	0.0201838
478	12.89	29	1.33	3	8	18	77.78	175	225	37.25	404.78	29.3	318.24	33.45	363.57	1086.59	55	0.0214983
479	45.63	94	3.4	7	4.85	10	46.12	95	206	37.3	285.57	28.77	222.66	33.93	261.2	769.43	100	0.0384365
480	63.82	97	3.95	6	3.95	6	28.29	43	152	40.28	306.22	28.85	220.41	30.87	232.48	759.11	100	0.0443659
481	45.93	62	14.07	19	12.59	17	27.41	37	135	38.31	343.51	33.92	302.16	27.78	247.13	892.8	100	0.0346288
482	96.69	117	0.83	1	0.83	1	1.65	2	121	75.21	654.45	11.46	99.55	13.33	115.23	869.23	100	0.0971674
483	36.27	37	16.67	17	28.43	29	18.63	19	102	30.26	220.94	30.76	223.69	38.97	283.17	727.8	100	0.0252262
484	86.11	93	2.78	3	0.93	1	10.19	11	108	62.26	399.9	18.9	120.13	18.84	121.25	641.28	100	0.0819982
485	97.37	185	0	0	0	0	2.63	5	190	89.33	1090.4	5.13	56.43	5.54	64.49	1211.32	100	0.18076
486	63.48	73	17.39	20	19.13	22	0	0	115	61.61	152.19	21.41	53.7	16.98	42.02	247.91	100	0.0154551
487	22.81	52	7.46	17	1.32	3	68.42	156	228	32.89	362.87	39.05	429.22	28.06	307.93	1100.02	100	0.0402057
488	91.15	206	0	0	0.44	1	8.41	19	226	73.75	1111.82	13.06	196.35	13.19	198.89	1507.06	100	0.138734
489	86.49	192	4.95	11	2.25	5	6.31	14	222	57.75	519.39	22.75	204.23	19.5	172.28	895.9	100	0.049689
490	67.31	140	12.02	25	11.54	24	9.13	19	208	50.81	381.87	23.8	177.64	25.39	184.22	743.73	100	0.0226287
491	86.27	132	0.65	1	5.23	8	7.84	12	153	61.68	329.76	15.2	79.89	23.13	123.45	533.1	100	0.0226555
492	78.29	137	7.43	13	6.29	11	8	14	175	52.22	387.67	22.36	162.25	25.42	185.22	735.14	100	0.0312335
493	83.26	179	4.19	9	2.79	6	9.77	21	215	59.15	381.61	21.8	142.25	19.06	124.36	648.22	100	0.0478251
494	48.22	95	14.21	28	12.18	24	25.38	50	197	45.59	200.06	29.19	125.22	25.22	108.42	433.7	100	0.016483
495	34.05	63	13.51	25	21.62	40	30.81	57	185	44.36	213.76	20.5	98.69	35.13	171.2	483.65	100	0.00854689
496	66.67	122	1.09	2	2.19	4	30.05	55	183	62.72	274.62	16.92	73.39	20.36	88.52	436.53	100	0.0270595
497	23.28	44	14.81	28	7.94	15	53.97	102	189	37.82	114.14	41.28	123.41	20.9	62.96	300.51	100	0.00552351
498	10.27	19	3.78	7	6.49	12	79.46	147	185	50.32	128.54	24.01	62.49	25.67	67.57	258.6	100	0.00223441
499	3.13	6	5.73	11	1.56	3	89.58	172	192	35.31	65.34	36.78	73	27.9	52.12	190.46	100	0.00190062
500	5.56	10	3.33	6	5	9	86.11	155	180	44.58	90.5	15.66	28.83	39.76	73.28	192.61	97	0.00139147
501	5.73	11	0	0	7.81	15	86.46	166	192	26.86	63.11	14.78	30.95	58.36	125.58	219.64	98	0.00311122
502	20.86	34	2.45	4	3.68	6	73.01	119	163	25.89	57.93	42.84	97.1	31.27	70.92	225.95	100	0.0045361
503	92.38	97	1.9	2	1.9	2	3.81	4	105	78.94	273.83	11.62	42.31	9.44	33.89	350.03	100	0.0491203
504	37.78	17	42.22	19	13.33	6	6.67	3	45	48.34	42.85	27.41	24.39	24.25	21.09	88.33	100	0.00711474
505	86.05	185	0.47	1	0	0	13.49	29	215	55.71	884.01	20.16	323.16	24.13	390.89	1598.06	100	0.178123
506	70.62	149	17.06	36	3.79	8	8.53	18	211	40.68	529.88	35.38	457.54	23.93	314.48	1301.9	100	0.0703908
507	51.31	98	20.42	39	18.85	36	9.42	18	191	45.87	458.55	27.86	285.39	26.27	263.02	1006.96	100	0.032152
508	93.44	114	0	0	2.46	3	4.1	5	122	70.18	462.47	14.74	94.52	15.08	97.81	654.8	100	0.0901653
509	93.33	56	6.67	4	0	0	0	0	60	91.96	194.77	7.6	15.57	0.45	0.92	211.26	100	0.0784915
510	98.52	200	0	0	0.49	1	0.99	2	203	71.7	1037.99	12.96	188.62	15.34	224.55	1451.16	100	0.21683
511	96.2	177	1.63	3	1.63	3	0.54	1	184	80.13	960.56	11.18	131.02	8.69	103.11	1194.69	100	0.0841522
512	11.4	26	0.44	1	0.88	2	87.28	199	228	33.39	449.92	29.01	386.78	37.6	499.32	1336.02	100	0.0306339
513	18.89	41	2.76	6	1.84	4	76.5	166	217	33.84	555.8	36.85	610.09	29.31	481.31	1647.2	100	0.0492026
514	51.81	100	2.59	5	4.66	9	40.93	79	193	43.73	797.04	28.08	507.57	28.2	511.92	1816.53	100	0.065151
515	58.62	119	0.99	2	0.99	2	39.41	80	203	45.86	857.99	27.23	506.66	26.9	502.37	1867.02	100	0.0821345
516	20.18	46	3.95	9	4.39	10	71.49	163	228	35.88	590.44	28.25	465.07	35.87	594.94	1650.45	100	0.0275987
517	27.63	63	2.63	6	9.65	22	60.09	137	228	31.15	565.55	29.1	526.08	39.76	718.19	1809.82	100	0.0279097
518	33.02	71	9.77	21	10.23	22	46.98	101	215	32.72	553.89	31.3	525.37	35.98	604.68	1683.94	100	0.0425325
519	77.93	166	4.23	9	2.35	5	15.49	33	213	49.24	885.1	25.46	449.49	25.29	450.42	1785.01	100	0.103568
520	52.68	108	20.98	43	19.02	39	7.32	15	205	38.54	651.87	32.42	553.45	29.04	497.03	1702.35	100	0.0435363
521	96.28	207	0.47	1	0.93	2	2.33	5	215	68.42	1110.55	14.43	233.45	17.15	276.25	1620.25	100	0.135883
522	96.99	129	1.5	2	0.75	1	0.75	1	133	70.47	582.42	13.6	112.91	15.93	130.81	826.14	100	0.0775172
523	39.25	73	24.73	46	32.26	60	3.76	7	186	43.07	400	30.15	282.67	26.78	249.42	932.09	100	0.0203948
524	87.56	176	0	0	0.5	1	11.94	24	201	60.97	1066.71	19.96	350.81	19.07	334.55	1752.07	100	0.102561
525	84.8	145	7.6	13	5.26	9	2.34	4	171	55.3	689.64	26.35	325.93	18.35	227.92	1243.49	100	0.0538163
526	89.27	183	0	0	0.49	1	10.24	21	205	63.76	1108.02	17.59	307.8	18.65	325.84	1741.66	100	0.116662
527	70.92	139	5.1	10	8.16	16	15.82	31	196	53.72	658.85	21.82	267.59	24.46	297.62	1224.06	100	0.0454227
528	33.33	70	22.38	47	29.52	62	14.76	31	210	34.1	363.93	30.54	324.38	35.36	374.41	1062.72	100	0.0140918
529	75.13	142	3.7	7	6.88	13	14.29	27	189	56.21	562.87	22.01	218.18	21.78	218.1	999.15	100	0.0328356
530	13.95	30	7.44	16	17.21	37	61.4	132	215	34.33	597.68	30.14	526.24	35.53	624.42	1748.34	99	0.0220592
531	41.21	75	11.54	21	9.34	17	37.91	69	182	35.37	639.97	29.97	541.33	34.66	624.47	1805.77	100	0.04654
532	99.47	189	0	0	0	0	0.53	1	190	82.2	2492.7	8.92	267.33	8.88	267.14	3027.17	100	0.43461
533	17.45	26	0.67	1	0.67	1	81.21	121	149	38.17	417.17	32.13	348.43	29.7	322.86	1088.46	100	0.0281306
534	5.37	8	0.67	1	6.04	9	87.92	131	149	38.36	404.62	31.62	337.8	30.03	322.97	1065.39	88	0.0175514
535	5.02	11	2.28	5	1.37	3	91.32	200	219	39.05	428.62	29.5	318.79	31.45	341.34	1088.75	100	0.0150501
536	38.62	73	1.06	2	1.06	2	59.26	112	189	38.23	350.06	33.48	304.14	28.29	258.95	913.15	100	0.039098
537	26.29	51	10.82	21	12.37	24	50.52	98	194	37.62	356.36	28.23	269.08	34.15	323.49	948.93	100	0.0185599
538	42.33	91	4.19	9	8.84	19	44.65	96	215	35.06	405.45	30.62	352.56	34.32	396.14	1154.15	100	0.0327185
539	49.1	82	11.98	20	11.38	19	27.54	46	167	39.25	465.47	28.86	342.5	31.9	375.97	1183.94	100	0.0380511
540	93.62	132	0.71	1	0.71	1	4.96	7	141	69.95	786.61	15.59	174.74	14.47	162.34	1123.69	100	0.113388
541	40.19	43	27.1	29	31.78	34	0.93	1	107	31.87	193.05	33.06	201.59	35.07	211.84	606.48	100	0.0160394
542	61.01	97	0.63	1	0	0	38.36	61	159	48.73	450.75	26.77	248.37	24.5	228.03	927.15	100	0.0431334
543	28.46	35	21.14	26	32.52	40	17.89	22	123	35.69	262.84	30.17	222.46	34.14	251.49	736.79	95	0.0174098
544	100	87	0	0	0	0	0	0	87	87.13	638.92	6.39	46.05	6.48	46.99	731.96	100	0.116629
545	100	127	0	0	0	0	0	0	127	87.36	755.7	5.67	48.43	6.97	58.7	862.83	100	0.109881
546	98.5	131	0	0	0	0	1.5	2	133	96.96	1419.66	1.68	23.57	1.36	19.27	1462.5	100	0.240202
547	16.17	27	7.19	12	8.98	15	67.66	113	167	36.53	313.61	32.34	275.98	31.13	268.85	858.44	100	0.0225719
548	98.78	81	0	0	0	0	1.22	1	82	88.94	642.32	6.01	43.03	5.05	37.01	722.36	100	0.142325
549	15.77	35	4.05	9	0	0	80.18	178	222	32.71	489.6	40.58	599.49	26.71	397.57	1486.66	88	0.0344029
550	23.16	44	6.84	13	2.63	5	67.37	128	190	45.55	791.38	28.12	486.83	26.33	455.89	1734.1	88	0.0262583
551	17.1	33	6.22	12	13.99	27	62.69	121	193	28.62	547.66	33.18	632.38	38.2	722.86	1902.9	88	0.0442225
552	14.47	23	1.89	3	2.52	4	81.13	129	159	37.16	179.19	31.37	154.51	31.48	155.55	489.25	100	0.0895911
553	68.03	83	2.46	3	0	0	29.51	36	122	48.63	259.71	24.06	125.22	27.31	139.38	524.31	100	0.178644
554	85.25	52	1.64	1	0	0	13.11	8	61	62.32	319.62	18.35	93.48	19.33	98.15	511.25	100	0.207006
555	86.84	33	2.63	1	5.26	2	5.26	2	38	68.24	209.72	15.85	48.6	15.91	48.49	306.81	100	0.141542
556	66.07	37	1.79	1	8.93	5	23.21	13	56	47.47	142.49	27.32	81.24	25.21	75.41	299.14	100	0.141806
557	7.46	17	2.19	5	4.39	10	85.96	196	228	34.5	488.92	35.75	506.19	29.75	421.42	1416.53	87	0.0207439
558	35.96	82	3.95	9	1.75	4	58.33	133	228	40.75	652.61	31.14	500.26	28.11	454.34	1607.21	100	0.0392358
559	39.11	88	2.22	5	6.67	15	52	117	225	43.01	562.23	29.27	381.58	27.71	363.27	1307.08	100	0.0374403
560	34.67	69	16.58	33	15.58	31	33.17	66	199	38.43	451.95	31.14	368.14	30.43	358.15	1178.24	100	0.0224328
561	64	128	4	8	1.5	3	30.5	61	200	44.98	521.72	28.77	330.31	26.25	300.36	1152.39	100	0.0499714
562	43.43	86	13.13	26	17.17	34	26.26	52	198	41.72	439.41	28.05	296.15	30.24	315.08	1050.64	100	0.0229775
563	86.36	171	0.51	1	0	0	13.13	26	198	67.42	648.75	14.38	136.07	18.2	170.68	955.5	100	0.0796127
564	35.58	74	18.27	38	18.75	39	27.4	57	208	35.01	181.6	25.51	130.36	39.49	197.02	508.98	100	0.0102063
565	50.28	90	9.5	17	10.06	18	30.17	54	179	34.89	159.88	24.11	109	41	187.07	455.95	100	0.0124282
566	73.6	92	4	5	5.6	7	16.8	21	125	44.68	156.39	24.01	82.04	31.31	107.19	345.62	100	0.0221143
567	97.83	90	0	0	2.17	2	0	0	92	91.84	263.76	1.18	3.41	6.98	15.91	283.08	100	0.0505555
568	95.96	95	1.01	1	2.02	2	1.01	1	99	89.99	234.27	3.93	10.73	6.09	16.65	261.65	100	0.0317591
569	53.99	115	18.31	39	7.98	17	19.72	42	213	48.18	230.65	30.18	144.96	21.64	101.92	477.53	100	0.012861
570	89.36	126	2.13	3	3.55	5	4.96	7	141	76.33	306.72	7.41	29.56	16.26	62.04	398.32	100	0.0228749
571	94.44	153	1.85	3	0.62	1	3.09	5	162	75.72	303.77	12.07	48.51	12.21	47.66	399.94	100	0.0382539
572	84.75	150	2.82	5	2.26	4	10.17	18	177	49.6	499.27	24.06	241.81	26.33	262.69	1003.77	100	0.0543755
573	85.8	151	0	0	6.82	12	7.39	13	176	53.61	532.06	23.62	230.23	22.77	220.48	982.77	100	0.0534214
574	84.92	152	10.61	19	2.79	5	1.68	3	179	54.62	452.48	28.37	232.58	17.01	139.48	824.54	100	0.0344565
575	80.54	120	12.08	18	4.7	7	2.68	4	149	71.76	385.5	14.1	75.47	14.14	74.97	535.94	100	0.0201298
576	97.4	187	1.04	2	0.52	1	1.04	2	192	74.74	685.56	14.43	131.65	10.83	97.98	915.19	100	0.0550263
577	97.69	169	1.73	3	0	0	0.58	1	173	100	419.69	0	0	0	0	419.69	100	0.0268802
578	94.94	169	1.12	2	0.56	1	3.37	6	178	67.59	801.37	16.64	195.97	15.77	187.09	1184.43	100	0.148004
579	75.21	88	16.24	19	8.55	10	0	0	117	53.18	376.72	28.66	201.43	18.16	128.65	706.8	100	0.0445728
580	79.39	181	0	0	0.44	1	20.18	46	228	48.67	835.18	23.6	402.05	27.73	471.75	1708.98	100	0.102798
581	87.11	169	2.58	5	2.06	4	8.25	16	194	50.42	904.18	23.96	427.8	25.62	453.35	1785.33	100	0.0903336
582	73.37	124	5.92	10	6.51	11	14.2	24	169	43.85	657.62	27.96	416.61	28.18	418.03	1492.26	100	0.0517592
583	34.17	68	16.08	32	10.05	20	39.7	79	199	36.91	484.76	32.62	427.81	30.47	400.32	1312.89	100	0.0217578
584	19.43	41	16.59	35	17.06	36	46.92	99	211	34.7	424.11	28.68	348.73	36.61	450.18	1223.02	68	0.0141663
585	42.45	59	9.35	13	7.91	11	40.29	56	139	46.89	511.82	29.79	324.67	23.32	255.24	1091.73	100	0.025078
586	93.4	184	0.51	1	0.51	1	5.58	11	197	56.91	782.88	19.82	271.13	23.27	314.31	1368.32	100	0.0730802
587	58.33	105	7.78	14	10.56	19	23.33	42	180	40.53	412.76	29.04	294.82	30.43	313.46	1021.04	100	0.0266438
588	41.21	75	24.18	44	20.33	37	14.29	26	182	31.75	341.4	43.87	468.75	24.38	261.86	1072.01	100	0.0175055
589	93.6	161	1.16	2	0.58	1	4.65	8	172	81.99	872.45	8.11	87.39	9.89	105.03	1064.87	100	0.0492086
590	50.74	103	17.73	36	19.21	39	12.32	25	203	39.5	683.65	29.44	508.82	31.06	539.65	1732.12	100	0.0318703
591	96.95	191	1.02	2	0.51	1	1.52	3	197	62.21	1144.22	19.93	362.67	17.87	327.09	1833.98	100	0.0936623
592	91.8	168	3.83	7	3.28	6	1.09	2	183	61.49	828.13	19.63	264.74	18.89	253.29	1346.16	100	0.0541209
593	97.83	180	0	0	0	0	2.17	4	184	90.86	2273.98	4.75	113.93	4.39	107.76	2495.67	100	0.360513
594	99.4	167	0.6	1	0	0	0	0	168	97.53	647.02	1.92	10.15	0.55	3.59	660.76	100	0.0570364
595	7.89	18	0.88	2	1.32	3	89.91	205	228	34.51	293.98	32.4	275.34	33.09	283.73	853.05	100	0.0249188
596	33.75	27	7.5	6	0	0	58.75	47	80	40.89	167.28	31.51	117.25	27.6	99.26	383.79	100	0.0658322
597	32.5	26	35	28	0	0	32.5	26	80	43.29	154.42	33.19	125.1	23.51	85.29	364.81	100	0.0577921
598	45.58	103	2.65	6	2.21	5	49.56	112	226	42.13	372.43	27.04	239.72	30.83	273.17	885.32	100	0.0565116
599	88.89	192	0	0	0.46	1	10.65	23	216	54.98	559.42	21.65	225.18	23.37	239.23	1023.83	100	0.127769
600	96.32	157	1.23	2	0.61	1	1.84	3	163	61.83	786.55	17.78	224.8	20.39	254.63	1265.98	100	0.105191
601	77.7	115	8.11	12	12.16	18	2.03	3	148	44.81	482.17	21.81	232.65	33.38	359.45	1074.27	100	0.050965
602	25.78	58	6.22	14	8	18	60	135	225	39.17	341.86	30.73	266.9	30.1	260.59	869.35	100	0.031441
603	22.97	51	7.21	16	4.95	11	64.86	144	222	37.99	213.76	32.17	183.51	29.84	174.23	571.5	100	0.0270521
604	18	18	14	14	2	2	66	66	100	35.98	82.4	37.09	84.33	26.93	61.31	228.04	81	0.0163863
605	34.15	14	9.76	4	12.2	5	43.9	18	41	50.1	83.03	25.35	41.97	24.55	41.09	166.09	100	0.0273126
606	93.15	68	0	0	0	0	6.85	5	73	57	132.34	23.63	55.38	19.37	48.16	235.88	100	0.100401
607	73.17	30	2.44	1	21.95	9	2.44	1	41	49.81	100.43	19.71	39.24	30.48	58.91	198.58	100	0.052389
608	96.43	27	0	0	3.57	1	0	0	28	68.08	94.25	16.87	22.6	15.05	20.19	137.04	100	0.0461367
609	41.75	86	2.91	6	4.85	10	50.49	104	206	38.88	199.68	29.4	141.7	31.72	155.87	497.25	100	0.0400474
610	84.32	156	1.08	2	0	0	14.59	27	185	48.71	310.04	27.84	175.58	23.45	146.93	632.55	100	0.0760666
611	46.49	53	9.65	11	10.53	12	33.33	38	114	44.03	177.34	31.28	122.98	24.68	100.1	400.42	100	0.0243299
612	22.52	25	18.02	20	23.42	26	36.04	40	111	29.68	130.48	32.63	141.7	37.68	164.31	436.49	100	0.0122132
613	52.63	60	5.26	6	20.18	23	21.93	25	114	46.36	208.75	24.75	116.21	28.89	137.69	462.65	100	0.0271733
614	74.23	72	4.12	4	2.06	2	19.59	19	97	42.82	151.36	35.88	124.77	21.31	76.52	352.65	100	0.0331102
615	60	39	20	13	7.69	5	12.31	8	65	48	107.13	26.96	60.51	25.04	56.25	223.89	100	0.0214857
616	65.12	28	4.65	2	11.63	5	18.6	8	43	63.47	114.03	13.38	23.46	23.15	40.06	177.55	100	0.0265484
617	95.54	107	3.57	4	0	0	0.89	1	112	67.78	381.74	19.03	105.28	13.18	74.8	561.82	100	0.105415
618	21.74	20	14.13	13	21.74	20	42.39	39	92	37.49	198.5	27.7	146.91	34.81	185.92	531.33	98	0.0194064
619	43.96	80	3.85	7	9.34	17	42.86	78	182	36.37	283.22	29.82	224.78	33.81	253.77	761.77	100	0.0384889
620	98.32	117	0	0	0	0	1.68	2	119	86.63	839.34	6.25	60.11	7.12	68.46	967.91	100	0.163861
621	80.99	98	6.61	8	4.13	5	8.26	10	121	68.11	192.2	16.16	46.09	15.73	44.23	282.52	100	0.0285768
622	37.82	45	31.09	37	23.53	28	7.56	9	119	35.34	68.39	34.9	66.95	29.77	56.72	192.06	100	0.00407128
623	96.67	116	0	0	0.83	1	2.5	3	120	93.31	206.09	5.58	12.25	1.11	2.38	220.72	100	0.0241822
624	28.51	63	15.38	34	20.36	45	35.75	79	221	32.79	304.59	31.33	290.47	35.88	327.19	922.25	100	0.0394198
625	92.31	144	0	0	1.28	2	6.41	10	156	61.44	794.09	20.29	257.59	18.27	233.23	1284.91	100	0.177407
626	90.98	111	0	0	0	0	9.02	11	122	72.34	646.44	14.23	125.73	13.43	116.56	888.73	100	0.18253
627	77.48	86	7.21	8	5.41	6	9.91	11	111	55.76	253.98	21.96	101.54	22.28	100.9	456.42	100	0.0432019
628	66.01	101	11.11	17	9.8	15	13.07	20	153	46.31	214.11	27.45	125.94	26.24	123.14	463.19	100	0.029777
629	33.91	39	14.78	17	22.61	26	28.7	33	115	41.49	126.56	26.82	81.33	31.69	96.11	304	100	0.0104195
630	54.55	42	3.9	3	3.9	3	37.66	29	77	41.14	93.82	22.37	51.85	36.5	84.58	230.25	100	0.0183447
631	48.61	35	19.44	14	12.5	9	19.44	14	72	50.21	87.38	21.99	38.97	27.8	49.29	175.64	100	0.00872647
632	22.52	50	4.5	10	11.26	25	61.71	137	222	35.23	293.91	30.71	254.97	34.06	282.43	831.31	100	0.0416735
633	85.37	70	0	0	1.22	1	13.41	11	82	57.44	296.37	21.38	108.55	21.19	107.62	512.54	100	0.160586
634	97.1	67	1.45	1	0	0	1.45	1	69	74.51	341.88	13.13	60.24	12.37	57.68	459.8	100	0.172517
635	44.44	40	15.56	14	40	36	0	0	90	38.15	169.33	27.83	123.58	34.02	152.06	444.97	85	0.0209913
636	86.84	165	1.05	2	1.58	3	10.53	20	190	54.76	634.6	23.41	266.28	21.83	250.15	1151.03	100	0.120106
637	96.75	119	0.81	1	1.63	2	0.81	1	123	74.48	971.9	12.06	156.19	13.46	175.04	1303.13	100	0.131463
638	85.86	164	0	0	0	0	14.14	27	191	77.44	687.58	10.46	91.24	12.1	100.18	879	100	0.410849
639	47.8	87	12.09	22	8.24	15	31.87	58	182	40.5	160.08	30.39	120.48	27.11	104.84	385.4	100	0.0648621
640	23.47	50	11.74	25	25.82	55	38.97	83	213	38.46	227.17	24.18	139.77	37.36	215.59	582.53	99	0.0225742
641	38.07	67	0	0	4.55	8	57.39	101	176	41.45	172.09	21.91	92.43	36.63	150.5	415.02	100	0.0415985
642	18.18	32	24.43	43	3.98	7	53.41	94	176	23.3	57.45	53.79	128.12	22.9	56.06	241.63	99	0.015768
643	25	27	9.26	10	8.33	9	57.41	62	108	46.59	106.35	31.21	68.73	22.2	50.05	225.13	100	0.0143864
644	22.11	21	12.63	12	18.95	18	46.32	44	95	39.53	96.91	26.18	60.34	34.29	81.14	238.39	100	0.0114104
645	88.24	90	1.96	2	0	0	9.8	10	102	57.75	119.7	20.55	41.77	21.7	45.82	207.29	100	0.0599437
646	64.52	20	12.9	4	6.45	2	16.13	5	31	45.55	32.32	31.5	22.38	22.95	16.54	71.24	100	0.0245497
647	38.46	10	26.92	7	11.54	3	23.08	6	26	49.34	25.11	38.13	20.69	12.53	6.4	52.2	100	0.0100352
648	75.3	125	0.6	1	2.41	4	21.69	36	166	59.57	139.2	18.76	47.34	21.67	49.01	235.55	100	0.0375102
649	9.28	9	49.48	48	12.37	12	28.87	28	97	34.52	60.33	41.29	68.05	24.19	39.62	168	76	0.00869335
650	8	2	4	1	24	6	64	16	25	33.47	27.91	38.12	34.05	28.42	23.93	85.89	99	0.0105242
651	91.53	54	0	0	1.69	1	6.78	4	59	56.83	75.08	18.12	23.9	25.05	32.62	131.6	100	0.0352372
652	83.13	133	0	0	3.75	6	13.13	21	160	78.49	192.48	10.85	25.81	10.65	23.61	241.9	99	0.0259944
653	81.66	138	0	0	0	0	18.34	31	169	61.37	147.11	23.4	56.62	15.23	37.07	240.8	100	0.128117
654	86.49	64	0	0	5.41	4	8.11	6	74	67.6	117.97	15.39	22.41	17.01	28.55	168.93	100	0.0419217
655	53.52	38	25.35	18	12.68	9	8.45	6	71	25.81	25.3	47.44	60.84	26.75	27.57	113.71	100	0.0187119
656	82.35	14	5.88	1	0	0	11.76	2	17	92.15	63.96	5.38	3.54	2.47	1.63	69.13	100	0.0540106
657	89.29	25	7.14	2	0	0	3.57	1	28	68.18	42.04	31.45	25.26	0.37	0.27	67.57	100	0.0739464
658	41.82	23	1.82	1	5.45	3	50.91	28	55	55.72	102.67	19.67	36.64	24.62	44.48	183.79	100	0.0198643
659	100	195	0	0	0	0	0	0	195	99.42	649.7	0.36	2.24	0.22	1.41	653.35	100	0.10601
660	95.38	62	0	0	0	0	4.62	3	65	90.58	275.04	5.05	13.87	4.37	11.83	300.74	100	0.166477
661	92.68	38	0	0	0	0	7.32	3	41	75.91	142.67	11.72	21.59	12.37	23.32	187.58	100	0.0942666
662	50.67	114	0	0	0	0	49.33	111	225	43.97	750.4	28.3	479.1	27.74	470.12	1699.62	100	0.127355
663	74.64	156	0	0	0.48	1	24.88	52	209	50.48	1074.34	25.27	539.95	24.25	514.11	2128.4	100	0.137813
664	75.51	148	7.65	15	7.14	14	9.69	19	196	44.64	913.7	27.68	557.28	27.68	565.08	2036.06	100	0.0858995
665	71.79	140	11.28	22	12.31	24	4.62	9	195	43.21	822.51	26.46	508.79	30.32	581.02	1912.32	100	0.0659404
666	98.94	186	0	0	0	0	1.06	2	188	75.08	1541.04	13.19	269.29	11.73	238.49	2048.82	100	0.18116
667	53.23	99	17.2	32	29.57	55	0	0	186	43.8	454.89	25.56	265.23	30.65	320.48	1040.6	100	0.0286642
668	100	187	0	0	0	0	0	0	187	99.89	2052.42	0.07	1.41	0.04	1	2054.83	100	0.206619
669	8.72	19	5.05	11	2.29	5	83.94	183	218	33.36	626	33.67	631.14	32.98	620.82	1877.96	96	0.0230184
670	8.8	19	3.24	7	3.24	7	84.72	183	216	33.85	596.09	31.81	559.26	34.33	604.02	1759.37	100	0.0228247
671	73.61	159	0.46	1	0	0	25.93	56	216	46.63	898.35	27.23	519.1	26.14	499.23	1916.68	100	0.15837
672	91.38	159	1.72	3	0	0	6.9	12	174	56.35	1013.46	22.59	406.04	21.06	381.48	1800.98	100	0.163989
673	63.59	124	7.18	14	14.36	28	14.87	29	195	39.47	722.57	29.34	537.55	31.19	571.72	1831.84	100	0.0819214
674	72.92	140	11.98	23	7.29	14	7.81	15	192	45.55	905.25	25.8	511.92	28.65	568.54	1985.71	100	0.117058
675	99.47	187	0.53	1	0	0	0	0	188	79.85	1786.93	10.38	231.49	9.78	216.9	2235.32	100	0.263706
676	91.57	163	2.25	4	2.81	5	3.37	6	178	62.98	1168.04	18.62	342.54	18.4	338.47	1849.05	100	0.126898
677	4.63	10	3.24	7	8.8	19	83.33	180	216	36.91	717.43	30.97	601.88	32.12	625.69	1945	98	0.024469
678	26.79	56	3.35	7	3.35	7	66.51	139	209	35.54	664.2	29.79	554.47	34.67	655.42	1874.09	100	0.0470478
679	90.76	167	0	0	0.54	1	8.7	16	184	60	1305.43	20.39	440.5	19.61	422.89	2168.82	100	0.198932
680	64.64	117	4.42	8	7.73	14	23.2	42	181	47.77	957.56	26.02	520.31	26.21	524.01	2001.88	100	0.0946766
681	19.66	35	3.93	7	4.49	8	71.91	128	178	37.16	717.1	30.36	583.02	32.48	620.4	1920.52	100	0.0497446
682	10.49	17	3.7	6	4.32	7	81.48	132	162	33.82	591.83	33.15	583.16	33.03	577.72	1752.71	99	0.0486787
683	16.28	35	0.47	1	0.47	1	82.79	178	215	39.17	578.3	29.08	427.82	31.75	466.15	1472.27	100	0.0623297
684	17.61	31	20.45	36	11.93	21	50	88	176	32	540.4	35.43	598.57	32.57	551.44	1690.41	94	0.042733
685	96.95	159	0	0	0	0	3.05	5	164	81.5	1524.86	8.56	159.71	9.94	183.96	1868.53	100	0.258146
686	89.2	157	0	0	0	0	10.8	19	176	58.7	882.72	20.27	300.95	21.03	316.93	1500.6	100	0.197623
687	42.62	78	19.67	36	20.22	37	17.49	32	183	37.47	287.63	31	243.13	31.53	234.72	765.48	99	0.0568197
688	97.37	111	0	0	0	0	2.63	3	114	68.51	619.65	16.18	148.42	15.31	138.65	906.72	100	0.159069
689	95.88	186	0	0	0	0	4.12	8	194	82.04	1211.68	9.5	134.8	8.46	122.68	1469.16	100	0.311988
690	90.91	120	2.27	3	3.03	4	3.79	5	132	84.09	419.11	6.78	33.83	9.13	42.62	495.56	100	0.108769
691	69.23	27	20.51	8	7.69	3	2.56	1	39	66.53	44.25	27.64	18.9	5.84	3.82	66.97	100	0.0251473

## Sheet: Table S13-2
Concordance factor statistics (OrthoFinder)
ID	gCF	gCF_N	gDF1	gDF1_N	gDF2	gDF2_N	gDFP	gDFP_N	gN	sCF	sCF_N	sDF1	sDF1_N	sDF2	sDF2_N	sN	Label	Length
348	83.78	284	0.59	2	1.18	4	14.45	49	339	68.72	1794.61	15.44	401.47	15.84	413.57	2609.65	100	0.274205
349	36.74	151	1.22	5	0.97	4	61.07	251	411	46.65	1120.74	26.35	632.59	27	647.9	2401.23	100	0.123664
350	6.25	26	2.4	10	2.64	11	88.7	369	416	34.26	728.12	33.31	710.05	32.43	688.16	2126.33	93	0.0275124
351	0.7	3	0.47	2	0.23	1	98.59	420	426	34.04	703.61	32.98	688.48	32.98	678.81	2070.9	98	0.0209511
352	2.97	13	0	0	0	0	97.03	424	437	39.18	855.27	29.87	647.69	30.95	671.83	2174.79	100	0.0765018
353	4.82	21	0.23	1	0.46	2	94.5	412	436	37.57	718.55	30.75	592.07	31.68	596.63	1907.25	100	0.0656677
354	3.41	14	0.73	3	0.73	3	95.13	391	411	35.71	670.36	31.52	591.24	32.76	608.47	1870.07	100	0.0518622
355	1.73	7	0.25	1	0	0	98.02	397	405	37.75	544.48	30.14	454.5	32.11	482.29	1481.27	93	0.0396721
356	0.47	2	0.94	4	1.17	5	97.42	416	427	33.39	624.63	32.83	601.64	33.78	619.59	1845.86	100	0.0311034
357	1.96	6	0	0	0.65	2	97.39	298	306	35.61	441.21	32.39	401.3	32	399.21	1241.72	100	0.0346712
358	0.98	3	0	0	0.65	2	98.37	301	306	33.29	380.16	32.54	373.05	34.17	391.14	1144.35	63	0.0181113
359	1.14	5	0.68	3	0.68	3	97.49	427	438	34.37	867.18	34.57	870.09	31.06	787.12	2524.39	88	0.0256707
360	9.82	43	0.23	1	0.68	3	89.27	391	438	44.36	1186.12	27.73	748.9	27.91	750.36	2685.38	100	0.045381
361	30.7	132	0.7	3	2.33	10	66.28	285	430	41.39	828.8	26.73	530.95	31.88	634.16	1993.91	100	0.0677057
362	70.26	300	0	0	0.23	1	29.51	126	427	60.63	1233.42	19.09	385.2	20.28	407.42	2026.04	100	0.143499
363	20.47	87	5.65	24	9.88	42	64	272	425	36.09	671.4	27.43	509.25	36.48	682.03	1862.68	100	0.0189024
364	13.54	57	10.21	43	9.98	42	66.27	279	421	28.7	473.02	35.49	579.17	35.82	601.6	1653.79	100	0.0164494
365	78.13	293	1.33	5	1.6	6	18.93	71	375	52.25	888.43	28.59	490.05	19.16	328.76	1707.24	100	0.0703157
366	88.05	258	2.05	6	6.48	19	3.41	10	293	75.24	919.66	11.85	145.33	12.91	158.74	1223.73	100	0.0554896
367	75.48	317	0.48	2	1.67	7	22.38	94	420	57.48	999	24.28	411.46	18.24	312.56	1723.02	100	0.0755861
368	60.25	241	12.5	50	15	60	12.25	49	400	52.04	685.78	22.87	302.58	25.09	332.74	1321.1	100	0.0302949
369	85.56	326	3.94	15	3.15	12	7.35	28	381	68.6	876.46	19.13	242.31	12.28	154.59	1273.36	100	0.0400893
370	78.25	295	9.55	36	9.02	34	3.18	12	377	78.87	462.09	8.96	52.34	12.17	71.66	586.09	100	0.0166975
371	80.12	262	5.5	18	5.2	17	9.17	30	327	54.57	569.48	20.22	208.33	25.22	258.63	1036.44	100	0.0527899
372	95.33	204	1.4	3	0.47	1	2.8	6	214	90.33	490.61	2.72	14.76	6.95	37.74	543.11	100	0.0533502
373	20.44	75	4.63	17	7.63	28	67.3	247	367	41.68	686.69	28.83	476	29.49	485.68	1648.37	100	0.0202385
374	50.5	203	7.21	29	6.97	28	35.32	142	402	47.21	949.17	26.08	523.4	26.72	532.88	2005.45	100	0.0387162
375	94.48	325	0.29	1	1.45	5	3.78	13	344	91.76	1747.76	3.07	58.22	5.17	96.44	1902.42	100	0.100952
376	21.79	73	20.6	69	14.03	47	43.58	146	335	38.66	580.14	30.34	452.59	31.01	461.65	1494.38	100	0.0272443
377	69.62	165	2.53	6	5.49	13	22.36	53	237	64.8	767.41	16.54	196.16	18.66	220.2	1183.77	100	0.0842376
378	11.29	48	9.88	42	6.82	29	72	306	425	35.16	1010.97	32.77	937.83	32.07	921.6	2870.4	98	0.027071
379	84.52	355	0.24	1	0.24	1	15	63	420	69.76	2271.54	14.41	469.45	15.83	515.39	3256.38	100	0.147543
380	48.89	198	20	81	22.96	93	8.15	33	405	38.71	724.28	28.41	529.38	32.88	611.24	1864.9	100	0.032116
381	96.76	328	0.29	1	0.59	2	2.36	8	339	94.84	1646.77	2.55	44.28	2.61	44.11	1735.16	100	0.0937364
382	90.02	379	1.19	5	0.95	4	7.84	33	421	79.42	1721.5	10.85	234.29	9.72	210.09	2165.88	100	0.0849388
383	69.51	285	11.46	47	14.15	58	4.88	20	410	57.31	491.92	20.32	173.94	22.37	191.15	857.01	100	0.0221661
384	88.32	363	2.19	9	4.62	19	4.87	20	411	89.32	492.17	5.89	32.22	4.79	26.6	550.99	100	0.0206649
385	94.51	379	0	0	0	0	5.49	22	401	86.62	3454.93	6.78	269.41	6.6	262.98	3987.32	100	0.249428
386	48.12	179	30.11	112	18.55	69	3.23	12	372	43	530.7	32.37	399.68	24.63	303.66	1234.04	100	0.0211317
387	18.6	80	0.47	2	1.63	7	79.3	341	430	39.19	1181.16	28.06	838.04	32.74	976.46	2995.66	100	0.105697
388	45.33	160	7.93	28	3.4	12	43.34	153	353	45.26	1276.41	29.26	819.68	25.47	716.21	2812.3	100	0.162103
389	76.84	272	1.41	5	0.56	2	21.19	75	354	64.78	1940.57	17.34	519.06	17.88	534.67	2994.3	100	0.225861
390	57.21	238	1.2	5	11.54	48	30.05	125	416	45.41	1260.25	20.96	580.98	33.63	929.16	2770.39	100	0.0620097
391	61.02	252	1.69	7	1.21	5	36.08	149	413	45.02	1139.64	24.67	620.35	30.31	761.4	2521.39	100	0.0847844
392	14.18	59	11.54	48	6.25	26	68.03	283	416	31.08	716.92	36.21	833.81	32.71	758.27	2309	100	0.0192233
393	37.59	153	2.7	11	2.95	12	56.76	231	407	43.75	994.2	26.1	591.63	30.16	684.98	2270.81	100	0.0373943
394	63.27	248	7.4	29	6.12	24	23.21	91	392	45.73	969.05	25.2	531.13	29.08	611.45	2111.63	100	0.0520889
395	16.39	68	3.61	15	5.78	24	74.22	308	415	34.92	778.81	33.06	732.77	32.02	709.65	2221.23	100	0.0220597
396	19.6	79	16.38	66	16.38	66	47.64	192	403	36.14	866.95	31.06	744.39	32.8	785.94	2397.28	100	0.0258805
397	74.01	299	5.45	22	4.46	18	16.09	65	404	64.76	1469.88	16.49	373.41	18.75	424.57	2267.86	100	0.0555422
398	22.84	95	15.14	63	18.27	76	43.75	182	416	36.51	1022.71	31.79	884.84	31.69	882.59	2790.14	100	0.0248822
399	34.13	142	2.4	10	3.37	14	60.1	250	416	41.96	1161.32	26.97	747.33	31.07	857.7	2766.35	100	0.0497683
400	53.86	223	3.14	13	0.48	2	42.51	176	414	42.67	1131.72	31.57	838.19	25.75	683.63	2653.54	100	0.0664917
401	36.54	148	12.1	49	20.74	84	30.62	124	405	43.07	1053	31.35	764.4	25.58	625.92	2443.32	100	0.0314975
402	51.62	207	11.72	47	10.47	42	26.18	105	401	50.82	1110.03	22.96	501.46	26.22	572.07	2183.56	100	0.0384103
403	22.17	92	6.51	27	10.12	42	61.2	254	415	40.63	1055.42	30.51	795.4	28.86	753.59	2604.41	100	0.0244282
404	19.42	80	10.44	43	12.62	52	57.52	237	412	37.29	842.41	29.42	666.84	33.29	754.57	2263.82	100	0.0199202
405	46.14	191	3.62	15	4.11	17	46.14	191	414	42.53	962.61	23.32	525	34.15	764.83	2252.44	100	0.0455711
406	67.4	277	2.68	11	7.06	29	22.87	94	411	46.43	971.83	22.46	463.93	31.11	641.65	2077.41	100	0.0662531
407	45.23	185	9.54	39	12.71	52	32.52	133	409	53.25	962.4	25.51	463.05	21.24	387.4	1812.85	100	0.0271249
408	76.34	313	0	0	0.49	2	23.17	95	410	60.61	1703.55	18.51	517.1	20.89	584.05	2804.7	100	0.108606
409	55.06	223	21.73	88	11.6	47	11.6	47	405	41.49	836.61	36.77	737.51	21.74	437.26	2011.38	100	0.0395144
410	57.91	238	0.97	4	1.7	7	39.42	162	411	51.86	1814.68	24.11	843.21	24.03	840.58	3498.47	100	0.148806
411	44.99	184	13.69	56	15.16	62	26.16	107	409	38.26	1265.81	32.34	1066.04	29.4	975.12	3306.97	100	0.0698074
412	60.15	246	2.93	12	4.65	19	32.27	132	409	55.34	1812.31	21.05	690.71	23.61	771.61	3274.63	100	0.0987936
413	33.25	136	9.05	37	11	45	46.7	191	409	37.61	1024.67	30.47	828.9	31.92	865.66	2719.23	100	0.0508636
414	21.77	91	5.26	22	8.13	34	64.83	271	418	37.61	982.7	31.97	835.47	30.42	796.74	2614.91	100	0.0358395
415	20.05	86	0.47	2	1.17	5	78.32	336	429	42.57	1069.75	26.82	672.86	30.61	768.24	2510.85	100	0.0371411
416	11.89	51	0	0	1.63	7	86.48	371	429	35.93	802.43	26.83	596	37.24	828.18	2226.61	100	0.0211801
417	9.6	41	0.23	1	0.7	3	89.46	382	427	30.87	710.8	35.97	833.2	33.16	767.89	2311.89	100	0.0212372
418	6.16	26	0.95	4	1.18	5	91.71	387	422	34.24	807.21	38.69	898.82	27.06	637.27	2343.3	100	0.0123709
419	11	46	1.44	6	1.67	7	85.89	359	418	44.22	969.21	25.47	569.52	30.32	666.22	2204.95	100	0.0183717
420	19.42	80	10.68	44	5.83	24	64.08	264	412	38.69	810.78	21.92	461.13	39.4	823.44	2095.35	100	0.0172022
421	27.27	111	14.99	61	7.86	32	49.88	203	407	54.43	982.69	22.56	411.8	23.01	417.63	1812.12	100	0.0182317
422	13.97	56	3.74	15	2	8	80.3	322	401	27.49	688.92	34.53	858.01	37.98	943.75	2490.68	100	0.0287145
423	6.1	25	5.12	21	1.71	7	87.07	357	410	32.1	751.99	40.85	953.27	27.06	634.61	2339.87	100	0.0219396
424	11.72	49	5.74	24	2.87	12	79.67	333	418	40.34	882.73	33.35	719.26	26.3	572.83	2174.82	100	0.0176451
425	11.94	51	3.04	13	6.09	26	78.92	337	427	38.07	813	30.35	643.93	31.58	668.41	2125.34	100	0.0141601
426	49.04	205	0.96	4	1.67	7	48.33	202	418	48.13	1021.81	27.37	579.01	24.51	518.26	2119.08	100	0.0439465
427	31.37	128	20.59	84	20.1	82	27.94	114	408	38.47	640.46	29.7	494.16	31.84	530.61	1665.23	100	0.0178063
428	50.96	213	2.87	12	2.15	9	44.02	184	418	48.47	1000.61	25.63	527.54	25.9	532.45	2060.6	100	0.0393257
429	81.42	333	2.44	10	3.67	15	12.47	51	409	66.28	1151.54	17.04	291.44	16.68	284.82	1727.8	100	0.0610076
430	58.17	235	1.49	6	2.48	10	37.87	153	404	46.08	1188.14	27.63	709.07	26.3	675.46	2572.67	100	0.0647517
431	94.8	383	0	0	0.74	3	4.46	18	404	72.54	2895.32	12.53	497.75	14.93	591.57	3984.64	100	0.265837
432	2.11	9	0.7	3	0.23	1	96.96	414	427	33.53	680.76	31.93	645.89	34.54	696.13	2022.78	75	0.03169
433	4.27	16	2.13	8	3.47	13	90.13	338	375	33.82	695.74	32.52	672.78	33.66	687.07	2055.59	100	0.0305303
434	16.94	62	3.83	14	7.92	29	71.31	261	366	36.46	962.89	30.55	800.69	32.99	861.29	2624.87	100	0.0521126
435	48.64	196	4.47	18	1.74	7	45.16	182	403	45.25	1238.07	30.43	831.65	24.31	663.5	2733.22	100	0.138803
436	90.2	359	2.01	8	1.26	5	6.53	26	398	69.74	1867.84	14.49	388.32	15.76	422.93	2679.09	100	0.193467
437	68.86	272	2.78	11	0.76	3	27.59	109	395	62.99	1450.37	20.24	458.92	16.77	383.82	2293.11	100	0.242382
438	90.08	236	4.2	11	2.29	6	3.44	9	262	94.6	1599.91	2.97	50.82	2.43	41.36	1692.09	100	0.180544
439	18.52	55	27.61	82	34.01	101	19.87	59	297	31.47	462.31	34.35	502.75	34.18	492.98	1458.04	64	0.0329313
440	64.44	154	3.77	9	5.86	14	25.94	62	239	43.69	688.7	21.39	335.61	34.92	553.62	1577.93	100	0.0830929
441	22.62	69	0.66	2	0.33	1	76.39	233	305	41.44	683.55	29.21	484.23	29.35	485.72	1653.5	100	0.0834871
442	66.82	149	2.24	5	5.38	12	25.56	57	223	63.29	996.78	18.62	294.07	18.09	284	1574.85	100	0.155163
443	10.83	47	0.23	1	0.46	2	88.48	384	434	39.15	952.91	29.74	718.99	31.12	754.55	2426.45	100	0.0615929
444	12.09	44	5.49	20	6.04	22	76.37	278	364	31.26	739.32	34.45	815.83	34.29	815.57	2370.72	100	0.0437808
445	94.07	317	0	0	0.3	1	5.64	19	337	93.83	3058.02	2.92	94.3	3.25	105.09	3257.41	100	0.365146
446	40.55	88	31.34	68	25.81	56	2.3	5	217	37.96	165.29	29.76	129.66	32.28	138.71	433.66	100	0.0137405
447	18.16	77	0.94	4	1.65	7	79.25	336	424	40.91	1073.51	29.78	777.63	29.32	761.98	2613.12	100	0.0553357
448	11.03	47	5.4	23	2.11	9	81.46	347	426	34.4	947.52	36.09	1001.76	29.51	811.96	2761.24	100	0.0297777
449	24.53	105	4.67	20	2.57	11	68.22	292	428	40.76	1052.92	28.96	751.22	30.28	781.54	2585.68	100	0.0391543
450	97.21	348	0.28	1	0.28	1	2.23	8	358	82.23	3107.95	8.7	327.27	9.06	341.16	3776.38	100	0.25449
451	84.62	352	2.16	9	1.2	5	12.02	50	416	67.19	2059.76	15.73	483.88	17.08	523.72	3067.36	100	0.118646
452	95.78	386	2.23	9	0.99	4	0.99	4	403	93.36	1876.99	3.67	73.24	2.96	59.52	2009.75	100	0.0890794
453	7.31	28	8.62	33	12.79	49	71.28	273	383	28.63	738.96	30.32	782.39	41.06	1057.79	2579.14	100	0.0391585
454	93.24	262	0	0	0	0	6.76	19	281	80.71	2176.31	9.68	260.57	9.61	258.29	2695.17	100	0.233218
455	91.77	357	0	0	0.77	3	7.46	29	389	76.89	2743.19	10.64	379.3	12.48	443.51	3566	100	0.244442
456	4.18	13	1.29	4	0	0	94.53	294	311	33.98	487.31	35.22	510.13	30.81	457.23	1454.67	93	0.0571984
457	80.56	58	0	0	0	0	19.44	14	72	71.25	554.15	14.78	115.72	13.97	108.77	778.64	100	0.26898
458	15.81	49	1.94	6	2.26	7	80	248	310	37.81	760.35	30.63	615.97	31.55	630.9	2007.22	100	0.120174
459	15.02	32	0.94	2	0.94	2	83.1	177	213	37.62	384.27	31.61	320.21	30.78	310.75	1015.23	100	0.0703399
460	24.58	44	5.59	10	16.76	30	53.07	95	179	36.24	368.12	30.45	311.06	33.31	340.13	1019.31	100	0.0553366
461	7.04	30	0.23	1	0.47	2	92.25	393	426	37.6	884.66	31.5	743.59	30.9	729.82	2358.07	100	0.0785884
462	18.39	64	2.3	8	1.72	6	77.59	270	348	35.67	773.52	31.34	679.83	32.99	717.89	2171.24	100	0.0875612
463	86.09	297	0.29	1	0.29	1	13.33	46	345	74.69	2499.08	13.23	444.21	12.08	405.27	3348.56	100	0.361085
464	55.81	221	16.41	65	16.41	65	11.36	45	396	46.02	1136.22	25.33	625.48	28.65	706.29	2467.99	100	0.0617265
465	59.31	239	13.9	56	10.92	44	15.88	64	403	43.86	1176.35	29.53	791.08	26.61	713.39	2680.82	100	0.0608679
466	84.27	316	3.47	13	4.8	18	7.47	28	375	65.5	1614.7	17.52	429.58	16.99	416.57	2460.85	100	0.10177
467	2.86	10	4.57	16	5.14	18	87.43	306	350	33.94	706.76	32.12	667.75	33.94	706.96	2081.47	57	0.0433687
468	8.27	22	9.77	26	7.52	20	74.44	198	266	33.47	586.11	34.19	599.23	32.34	564.7	1750.04	78	0.0577322
469	0.23	1	2.28	10	0.23	1	97.27	427	439	34.64	830.03	32.99	788.12	32.37	777.2	2395.35	100	0.0212707
470	1.83	8	0.23	1	0.46	2	97.49	427	438	35.04	928.9	32.96	874.58	32	846.76	2650.24	100	0.0469398
471	5.99	26	0.46	2	0.23	1	93.32	405	434	41.87	853.8	30.22	611.43	27.91	566.4	2031.63	100	0.0872292
472	3.22	14	0	0	1.38	6	95.4	415	435	39.13	672.01	30.99	542.46	29.88	518.37	1732.84	100	0.0402227
473	0.45	2	0	0	0.45	2	99.09	436	440	36.55	736.64	29.99	605.67	33.46	682.31	2024.62	100	0.0289525
474	1.59	7	0	0	0	0	98.41	433	440	32.95	619.77	39.83	738.53	27.22	513.77	1872.07	100	0.0411878
475	0.45	2	0.68	3	0.45	2	98.41	433	440	39.93	713.52	29.43	527.23	30.64	549.96	1790.71	100	0.0236352
476	1.59	7	0.45	2	0.45	2	97.5	429	440	37.24	741.02	32.55	646.37	30.21	603.15	1990.54	100	0.0205749
477	27.25	115	0.24	1	0.71	3	71.8	303	422	43.3	736.65	26.86	452.48	29.85	502.32	1691.45	100	0.0434977
478	44.23	138	7.69	24	5.77	18	42.31	132	312	39.55	584.41	29.71	436.6	30.74	450.95	1471.96	100	0.0458323
479	42.26	112	11.32	30	10.57	28	35.85	95	265	39.44	548.46	32.06	440.03	28.5	392.11	1380.6	100	0.0338369
480	92.18	224	0.82	2	0.41	1	6.58	16	243	72.73	1098.15	12.24	180.83	15.03	229.1	1508.08	100	0.0983668
481	36.82	81	14.09	31	26.36	58	22.73	50	220	31.69	404.09	30.82	394.05	37.49	473.28	1271.42	100	0.0275783
482	75.69	246	1.54	5	2.77	9	20	65	325	62.6	863.6	18.06	249.31	19.33	262.39	1375.3	100	0.0839757
483	5.23	23	0.91	4	3.18	14	90.68	399	440	32.84	579.37	29.06	512.43	38.1	680.13	1771.93	100	0.0226625
484	14.32	63	7.5	33	3.18	14	75	330	440	31.17	679.59	41.48	910.17	27.35	600.05	2189.81	100	0.036399
485	74.77	320	0	0	0	0	25.23	108	428	72.64	1602.24	13.46	297.48	13.9	306.49	2206.21	100	0.1229
486	75.32	296	4.58	18	2.8	11	17.3	68	393	58.81	797.27	22.48	303.61	18.71	252.69	1353.57	100	0.0500001
487	57.3	212	13.51	50	15.95	59	13.24	49	370	49.53	569.24	25.18	288.97	25.29	290.01	1148.22	100	0.0191287
488	74.91	203	6.27	17	7.75	21	11.07	30	271	63.13	476.25	16.56	123.09	20.31	151.2	750.54	100	0.0251414
489	70.25	222	9.49	30	6.96	22	13.29	42	316	48.09	511.73	28.39	295.76	23.52	248.52	1056.01	100	0.0284565
490	71.82	288	2	8	3.24	13	22.94	92	401	58.24	546.88	20.74	191.72	21.02	194.36	932.96	100	0.0474706
491	34.11	132	19.9	77	12.66	49	33.33	129	387	42.01	281.57	30.43	203.59	27.57	183.55	668.71	100	0.0158132
492	27.46	106	10.1	39	19.17	74	43.26	167	386	44.73	390.91	18.96	164.66	36.31	316.45	872.02	100	0.00923181
493	59.38	231	1.29	5	2.06	8	37.28	145	389	61.12	485.51	23.93	191.19	14.94	116.28	792.98	100	0.0368144
494	12.88	51	2.27	9	2.27	9	82.58	327	396	51.13	231.91	21.58	101.52	27.29	128.93	462.36	99	0.00547982
495	4.69	18	4.43	17	2.08	8	88.8	341	384	36.27	173.19	38.71	171.6	25.02	116.97	461.76	100	0.00467724
496	8.27	31	4.8	18	5.87	22	81.07	304	375	50.08	209.25	15.28	63.24	34.64	146.56	419.05	100	0.00274041
497	17.08	62	4.96	18	12.12	44	65.84	239	363	20.58	77.92	26.39	99.98	53.03	200.51	378.41	100	0.00295401
498	3.52	13	1.36	5	5.15	19	89.97	332	369	33.17	126.92	28.77	109.27	38.06	143.39	379.58	99	0.00174955
499	7.95	26	9.79	32	8.26	27	74.01	242	327	42.28	169.42	46.22	182.59	11.49	45.11	397.12	99	0.00305382
500	88.38	175	1.01	2	1.01	2	9.6	19	198	81.96	334.17	9.75	42.73	8.29	35.93	412.83	100	0.0492996
501	47.06	40	28.24	24	15.29	13	9.41	8	85	46.81	42.85	33.03	29.47	20.15	18.25	90.57	100	0.00501506
502	71.19	299	0.24	1	0.71	3	27.86	117	420	55.33	1560.21	20.04	562.15	24.63	694.9	2817.26	100	0.167429
503	58.85	246	15.55	65	3.83	16	21.77	91	418	40.92	1038.34	35.59	892.03	23.49	592.24	2522.61	100	0.0692555
504	48.86	193	16.46	65	14.43	57	20.25	80	395	46.41	914.53	27.37	542.42	26.22	515.28	1972.23	100	0.0328054
505	84.59	247	2.4	7	1.37	4	11.64	34	292	68.73	893.42	16.74	212.82	14.53	185.56	1291.8	100	0.0903238
506	94.47	205	3.23	7	1.84	4	0.46	1	217	81.65	536.71	7.91	50.95	10.44	69.17	656.83	100	0.0672105
507	94.44	374	0.25	1	0.51	2	4.8	19	396	72.27	2013.11	12.81	354.34	14.93	412.43	2779.88	100	0.198992
508	90.96	332	4.93	18	3.29	12	0.82	3	365	78.31	1518.31	13.03	250.95	8.67	167.7	1936.96	100	0.0826005
509	94.07	381	0	0	0	0	5.93	24	405	91.75	2289.09	4.46	109.26	3.8	94.39	2492.74	100	0.177311
510	60.2	180	19.06	57	20.07	60	0.67	2	299	55.05	247.65	27.17	120.18	17.79	79.24	447.07	100	0.0167927
511	2.73	12	0	0	0.23	1	97.05	427	440	33.9	756.1	29.06	645.7	37.04	805.75	2207.55	100	0.0296049
512	9.74	41	2.38	10	1.19	5	86.7	365	421	33.52	893.66	36.93	971.26	29.55	782.12	2647.04	100	0.0465174
513	36.93	147	3.77	15	5.03	20	54.27	216	398	43.07	1341.81	28.34	882.78	28.59	892.19	3116.78	100	0.0601906
514	46.25	191	1.21	5	0.24	1	52.3	216	413	46.74	1379.61	27.18	798.33	26.08	767.13	2945.07	100	0.0860717
515	15.79	69	2.75	12	5.03	22	76.43	334	437	36.91	948.11	28.29	728.34	34.8	897.82	2574.27	100	0.0274639
516	19.77	86	4.14	18	7.13	31	68.97	300	435	32.38	815.13	28.57	718.98	39.05	982.3	2516.41	100	0.028266
517	25.94	104	8.98	36	10.72	43	54.36	218	401	31.51	761.49	32.07	774.73	36.42	879.81	2416.03	100	0.0325052
518	67.69	264	3.08	12	3.59	14	25.64	100	390	48.95	1291.84	25.79	670.58	25.26	657.21	2619.63	100	0.0937778
519	46.07	170	23.85	88	17.07	63	13.01	48	369	38.45	906.75	33.68	794.51	27.86	654.36	2355.62	100	0.0371174
520	93.75	360	0.52	2	0.78	3	4.95	19	384	68.84	1607.17	14.24	327.99	16.92	388.29	2323.45	100	0.124941
521	92.67	215	1.72	4	2.16	5	3.45	8	232	69.49	738.76	14.83	155.72	15.69	164.4	1058.88	100	0.0694343
522	37.05	123	25.6	85	32.83	109	4.52	15	332	43.57	524.77	29.38	355.23	27.05	328.67	1208.67	100	0.0176798
523	77.36	287	0.54	2	0.54	2	21.56	80	371	60.11	1554.04	20.49	531.75	19.4	502.39	2588.18	100	0.0961476
524	75.61	248	10.98	36	7.62	25	5.79	19	328	54.16	992.43	27.3	496.62	18.54	339.3	1828.35	100	0.052042
525	80.98	315	0	0	0.51	2	18.51	72	389	62.15	1668.06	18.1	483.37	19.75	527.16	2678.59	100	0.111287
526	65.97	254	7.01	27	8.57	33	18.44	71	385	54.73	1095.98	22.15	441.86	23.12	462.04	1999.88	100	0.0435509
527	27.78	115	27.29	113	24.15	100	20.77	86	414	33.79	539.28	31.46	501.01	34.76	552.73	1593.02	100	0.0125626
528	65.83	235	5.88	21	7	25	21.29	76	357	57.17	804.09	21.04	294.25	21.79	305.03	1403.37	100	0.032078
529	11.53	49	7.29	31	10.59	45	70.59	300	425	33.83	901.24	30.34	812.5	35.83	960.1	2673.84	99	0.0225005
530	28.65	104	10.47	38	9.64	35	51.24	186	363	35.56	973.25	29.43	800.98	35.01	949.9	2724.13	100	0.0460319
531	96.09	369	0	0	0	0	3.91	15	384	83.22	4367.19	8.35	425.82	8.43	431.59	5224.6	100	0.421844
532	10.83	39	0	0	0.56	2	88.61	319	360	38.73	806.24	32.55	678.12	28.72	599.9	2084.26	100	0.0290392
533	3.06	11	0.56	2	2.22	8	94.17	339	360	38.91	754.9	31.72	614.52	29.37	571.03	1940.45	87	0.0174902
534	3.88	17	0.68	3	2.28	10	93.15	408	438	38.14	755.8	29.88	596.15	31.98	640.4	1992.35	94	0.0141997
535	27.81	104	0.53	2	0.27	1	71.39	267	374	39.31	606.55	32.2	491.84	28.49	440.36	1538.75	100	0.0387794
536	18.16	67	9.49	35	8.4	31	63.96	236	369	37.21	602.45	29.73	482.22	33.06	535.45	1620.12	100	0.018284
537	30.79	129	4.77	20	8.59	36	55.85	234	419	35.03	651.35	30.81	571.7	34.16	633.56	1856.61	100	0.0314575
538	47.45	149	7.96	25	12.74	40	31.85	100	314	39.32	737.94	29.03	545.09	31.65	592.21	1875.24	100	0.0364968
539	87.94	226	1.17	3	0.39	1	10.51	27	257	69.26	1242.81	14.7	262.82	16.03	285.27	1790.9	100	0.109205
540	33.97	89	24.43	64	37.02	97	4.58	12	262	35.72	449.29	32.47	408.46	31.81	400.82	1258.57	100	0.0174653
541	48.82	166	2.94	10	1.47	5	46.76	159	340	47.56	719.98	26.93	408.35	25.51	388.39	1516.72	100	0.0432154
542	27.08	75	25.99	72	20.58	57	26.35	73	277	36.38	424.9	31.84	374.93	31.78	374.75	1174.58	48	0.0171898
543	94.33	183	0.52	1	0.52	1	4.64	9	194	86.22	1104.06	6.73	84.97	7.06	88.8	1277.83	100	0.114067
544	97.98	242	0	0	0	0	2.02	5	247	87.91	1365.74	5.48	84.16	6.61	100.21	1550.11	100	0.113779
545	98.15	265	0	0	0.37	1	1.48	4	270	97	2235.62	1.48	33.22	1.52	34.58	2303.42	100	0.235626
546	12.66	49	3.88	15	3.62	14	79.84	309	387	36.36	552.07	31.96	484.3	31.68	484.53	1520.9	100	0.0248706
547	93.6	190	0	0	0	0	6.4	13	203	86.41	1231.59	6	84.75	7.6	104.37	1420.71	100	0.148698
548	11.72	51	2.3	10	0.23	1	85.75	373	435	34.62	846.08	38.62	929.82	26.75	650.06	2425.96	88	0.0354552
549	22.42	89	4.53	18	3.78	15	69.27	275	397	42.87	1264.65	29.2	867.11	27.93	828.05	2959.81	83	0.0268813
550	6.61	24	6.61	24	12.4	45	74.38	270	363	28.7	846.86	34.37	1009.86	36.93	1085.74	2942.46	83	0.0390665
551	9.5	40	0.24	1	0.95	4	89.31	376	421	36.17	501.64	30.83	422.55	33	452.26	1376.45	100	0.0794472
552	51.03	198	0.77	3	0.77	3	47.42	184	388	50.06	782.7	24.65	386.02	25.29	388.3	1557.02	100	0.180301
553	66.46	210	7.91	25	1.58	5	24.05	76	316	60.14	924.13	20.68	313.74	19.18	291.76	1529.63	100	0.18738
554	75.71	187	10.53	26	7.69	19	6.07	15	247	62.62	647.09	16.83	172.73	20.55	212.77	1032.59	100	0.121993
555	33.11	97	3.07	9	5.46	16	58.36	171	293	46.39	506.02	27.19	292.07	26.42	290.58	1088.67	100	0.116777
556	6.38	28	1.14	5	0.68	3	91.8	403	439	35.13	810.08	34.49	799.41	30.38	702.08	2311.57	100	0.0216045
557	24.37	107	1.59	7	3.42	15	70.62	310	439	40.26	1116.3	31.89	885.18	27.85	774.05	2775.53	100	0.0362196
558	32.27	142	2.5	11	5.23	23	60	264	440	42.28	1039.66	30	737.62	27.73	684.84	2462.12	100	0.0377565
559	27.78	115	11.84	49	18.6	77	41.79	173	414	38.62	889.66	30.64	703.01	30.75	706.9	2299.57	100	0.0235262
560	57.97	240	4.11	17	3.86	16	34.06	141	414	45.82	1015.27	28.31	625.24	25.88	572.24	2212.75	100	0.0503122
561	46.09	177	13.28	51	15.1	58	25.52	98	384	42.27	747.5	28.14	497.72	29.59	522.52	1767.74	100	0.0267771
562	83.85	322	0	0	0.26	1	15.89	61	384	68.47	1132.58	14.45	236.65	17.09	275.29	1644.52	100	0.0785959
563	36.97	156	13.74	58	15.4	65	33.89	143	422	36.9	324.87	26.83	232.47	36.27	311.84	869.18	100	0.0120468
564	43.36	173	9.77	39	12.28	49	34.59	138	399	38.24	292.7	21.55	164.16	40.22	307.98	764.84	100	0.0122442
565	70.03	208	4.71	14	6.73	20	18.52	55	297	41.86	249.13	21.72	128.41	36.42	212.45	589.99	100	0.0217615
566	94.09	207	0.91	2	3.18	7	1.82	4	220	90.37	453.26	1.74	8.4	7.89	36.06	497.72	100	0.0483193
567	98.1	206	0	0	0.95	2	0.95	2	210	97.93	507.74	0.62	3.06	1.46	7.04	517.84	100	0.0329555
568	45.5	192	19.43	82	8.29	35	26.78	113	422	47.37	392.58	32.94	274.21	19.69	163.92	830.71	100	0.0125867
569	83.38	281	3.26	11	2.97	10	10.39	35	337	81.4	566.67	8.51	57.25	10.08	68.38	692.3	100	0.0238794
570	90.8	306	0.59	2	1.19	4	7.42	25	337	79.2	594.07	10.01	73.7	10.79	78.91	746.68	100	0.0412176
571	76.04	257	3.25	11	2.96	10	17.75	60	338	50.08	856.42	23.55	401.53	26.37	446.42	1704.37	100	0.0535086
572	80.06	269	3.57	12	6.55	22	9.82	33	336	53.98	883.87	24.17	392.35	21.86	353.49	1629.71	100	0.0501742
573	80.91	301	6.99	26	4.57	17	7.53	28	372	56.15	803.14	27.12	383.02	16.73	238.28	1424.44	100	0.034229
574	73.75	236	11.56	37	10.31	33	4.38	14	320	66.6	636.75	14.32	136.68	19.08	179.51	952.94	100	0.0192395
575	92.69	355	1.83	7	2.35	9	3.13	12	383	73.84	1079.59	14.47	210.34	11.69	168.38	1458.31	100	0.0566612
576	97.69	339	0.58	2	0.58	2	1.15	4	347	100	695.75	0	0	0	0	695.75	100	0.0287774
577	89.16	362	0.74	3	0	0	10.1	41	406	68.87	1623.43	15.68	362.87	15.45	361.41	2347.71	100	0.15314
578	77.12	236	10.46	32	10.13	31	2.29	7	306	52.48	748.12	28.13	399.12	19.39	277.13	1424.37	100	0.0446627
579	65.68	289	0	0	0.45	2	33.86	149	440	48.09	1421.02	23.91	702.49	27.99	817.74	2941.25	100	0.103089
580	76.5	280	1.91	7	1.64	6	19.95	73	366	49.33	1352.21	24.43	664.1	26.24	710.72	2727.03	100	0.0856879
581	65.11	209	4.67	15	4.98	16	25.23	81	321	43.25	979.87	28.63	644.28	28.12	635.97	2260.12	100	0.0532648
582	27.49	102	12.13	45	15.09	56	45.28	168	371	37.15	873.63	30.2	712.12	32.65	770.52	2356.27	100	0.0194277
583	17.94	75	15.79	66	19.38	81	46.89	196	418	35.71	755.62	28.44	598.05	35.84	755.48	2109.15	100	0.0161692
584	81.13	331	0.49	2	1.23	5	17.16	70	408	53.87	1163.84	21.51	460.17	24.62	527.55	2151.56	100	0.0714839
585	52.48	201	11.75	45	10.97	42	24.8	95	383	40.59	718.03	30.19	529.27	29.23	517.85	1765.15	100	0.0265709
586	37.22	134	22.5	81	19.44	70	20.83	75	360	33.23	587.15	42.79	755.76	23.98	424.28	1767.19	100	0.0160142
587	91.94	308	2.69	9	0.6	2	4.78	16	335	80.14	1359.01	9.49	161.11	10.37	176.1	1696.22	100	0.0449881
588	41.02	137	9.28	31	6.29	21	43.41	145	334	47.12	873.56	29.88	549.49	23	427.86	1850.91	100	0.0301146
589	38.73	158	19.12	78	18.87	77	23.28	95	408	39.72	1123.04	30.06	849.47	30.23	857.67	2830.18	100	0.0312224
590	92.17	365	1.01	4	0.25	1	6.57	26	396	61.28	1855.44	20.31	608.85	18.4	553.96	3018.25	100	0.096079
591	87.92	313	7.02	25	3.93	14	1.12	4	356	60.52	1260.89	20.51	425.99	18.97	394.54	2081.42	100	0.0542152
592	95.41	395	0	0	0.24	1	4.35	18	414	90.7	4093.1	4.6	202.23	4.69	206.1	4501.43	100	0.345828
593	97	388	1	4	2	8	0	0	400	94.75	1079.4	3.3	36.19	1.95	21.38	1136.97	100	0.0536064
594	3.86	17	0.23	1	0.91	4	95	418	440	34.4	618.33	32.31	570.27	33.29	591.88	1780.48	100	0.0249926
595	16.54	22	2.26	3	0	0	81.2	108	133	43.93	297.83	28.66	198.07	27.41	183.56	679.46	100	0.0582054
596	24.81	33	15.79	21	0	0	59.4	79	133	40.49	298.2	35.46	251.89	24.05	170.3	720.39	100	0.0576648
597	31.58	138	1.6	7	1.37	6	65.45	286	437	42.02	852.55	27.53	560.68	30.44	616.53	2029.76	100	0.0561331
598	82.27	348	0	0	0.24	1	17.49	74	423	54.59	1235.7	22.28	505.8	23.14	518.01	2259.51	100	0.121478
599	93.01	306	0.91	3	2.13	7	3.95	13	329	61.42	1392.9	17.82	401.59	20.76	462.07	2256.56	100	0.0972094
600	67.06	226	9.2	31	16.91	57	6.82	23	337	44.75	913.2	23.25	473.36	32	653.96	2040.52	100	0.0485157
601	17.66	77	3.44	15	5.73	25	73.17	319	436	38.05	703.76	31.03	573.44	30.92	568.39	1845.59	100	0.0326503
602	15.26	67	1.14	5	1.59	7	82	360	439	39.64	565.12	31.69	451.58	28.67	413.59	1430.29	100	0.0259063
603	8.33	34	7.84	32	6.37	26	77.45	316	408	40	383.07	34	323.4	26	248.18	954.65	100	0.0207544
604	20.36	56	7.64	21	10.18	28	61.82	170	275	49.04	342.38	26.57	179.31	24.39	166.91	688.6	100	0.0357331
605	77.94	272	0.57	2	0.57	2	20.92	73	349	54.27	597.27	21.63	235.47	24.1	263.61	1096.35	100	0.0988701
606	61.51	155	15.48	39	12.7	32	10.32	26	252	47.28	420.32	23.12	196.79	29.6	254.71	871.82	100	0.0498939
607	86.08	167	3.61	7	4.12	8	6.19	12	194	51.39	380.35	36.14	277.69	12.47	91.06	749.1	100	0.0551077
608	28.42	104	1.09	4	1.37	5	69.13	253	366	39.24	479.16	29.78	361.13	30.98	372.42	1212.71	100	0.0350182
609	16.93	54	17.55	56	16.93	54	48.59	155	319	36.27	524.28	29.21	420.19	34.52	498.98	1443.45	100	0.016492
610	70.82	267	1.59	6	0.27	1	27.32	103	377	47.37	783.02	28.54	465.67	24.09	393.47	1642.16	100	0.0773558
611	35.83	115	14.64	47	11.84	38	37.69	121	321	44.99	470.5	30.12	311.9	24.89	261.32	1043.72	100	0.0247218
612	18.6	56	13.62	41	20.27	61	47.51	143	301	30.07	318.38	33.23	350.92	36.71	383.96	1053.26	100	0.0114565
613	41.49	139	6.87	23	8.96	30	42.69	143	335	43.18	497.81	26.42	303.98	30.4	350.41	1152.2	100	0.0273905
614	61	183	6.33	19	6.33	19	26.33	79	300	42.87	373.38	30.79	268.75	26.34	228.75	870.88	100	0.0318078
615	47.77	118	15.79	39	12.15	30	24.29	60	247	49.31	278.49	24.59	138.39	26.09	146.97	563.85	100	0.0305526
616	51.63	111	13.49	29	20	43	14.88	32	215	45.04	189.63	21.21	89.31	33.75	142.7	421.64	100	0.0234956
617	93.09	310	1.8	6	0.6	2	4.5	15	333	69.5	929.68	17.3	227.16	13.2	175.05	1331.89	100	0.102296
618	34.2	131	2.87	11	6.53	25	56.4	216	383	39.1	669.33	28.73	488.25	32.17	552.25	1709.83	100	0.0410744
619	91.02	294	0.31	1	0	0	8.67	28	323	85.41	1818.34	6.96	145.86	7.63	158.14	2122.34	100	0.164498
620	70.19	219	7.05	22	8.01	25	14.74	46	312	65.07	427.72	20.53	133.71	14.39	94.3	655.73	100	0.0273285
621	31.38	91	29.66	86	27.59	80	11.38	33	290	24.94	107.82	30.06	130.12	45	197.24	435.18	100	0.00370876
622	97.17	275	0	0	1.06	3	1.77	5	283	98	484.04	1.25	6.09	0.75	3.64	493.77	100	0.0247266
623	25.47	109	10.51	45	11.92	51	52.1	223	428	33.03	694.39	31.99	673.23	34.98	734.92	2102.54	100	0.0350235
624	86.36	285	1.21	4	1.21	4	11.21	37	330	58.54	1514.48	21.52	551.02	19.94	510.47	2575.97	100	0.159991
625	86.52	321	0.54	2	0.81	3	12.13	45	371	73.05	1691.11	13.34	305.44	13.6	310.3	2306.85	100	0.17736
626	62.95	209	12.05	40	10.24	34	14.76	49	332	53.49	626.51	22.9	269.51	23.61	274.79	1170.81	100	0.0443463
627	46.32	151	9.2	30	12.58	41	31.9	104	326	45.42	443.31	26.19	254.92	28.38	271.74	969.97	100	0.0307032
628	27.01	84	11.58	36	21.86	68	39.55	123	311	38.35	255.75	26.24	175.23	35.41	229.78	660.76	100	0.0113054
629	41.61	119	10.14	29	8.04	23	40.21	115	286	40.27	218.61	34.83	186.18	24.9	134.09	538.88	100	0.0163224
630	45.38	118	14.23	37	16.15	42	24.23	63	260	50.65	258.87	18.26	93.33	31.09	158.82	511.02	100	0.00938253
631	14.81	64	1.85	8	8.1	35	75.23	325	432	35.16	668.49	30.99	593.01	33.84	644.67	1906.17	100	0.0375053
632	72.62	252	0.29	1	1.15	4	25.94	90	347	59.29	1002.91	20.28	340.86	20.43	342.24	1686.01	100	0.173723
633	91.36	275	2.66	8	1	3	4.98	15	301	74.11	1128.89	12.3	185.44	13.58	206.6	1520.93	100	0.165818
634	39.3	101	22.96	59	35.02	90	2.72	7	257	38.7	366.78	26.42	249.76	34.89	329.21	945.75	100	0.0226831
635	80.56	286	1.41	5	1.13	4	16.9	60	355	56.05	1207.73	22.69	491.63	21.27	461.02	2160.38	100	0.118283
636	95.18	237	2.01	5	0	0	2.81	7	249	74.17	1521.09	13	265.65	12.83	262.16	2048.9	100	0.121723
637	45.36	181	0	0	0	0	54.64	218	399	74.95	1362.71	11.92	205.99	13.13	228.63	1797.33	100	0.406313
638	25.32	98	7.75	30	8.01	31	58.91	228	387	42.1	411.49	30.58	298.8	27.32	258.91	969.2	100	0.0606814
639	9.98	41	7.54	31	18.49	76	63.99	263	411	38.19	460.65	25.18	293.77	36.63	428.57	1182.99	100	0.0223165
640	18.44	78	3.78	16	2.6	11	75.18	318	423	32.86	357.06	42.02	462.46	25.13	268.74	1088.26	100	0.0413253
641	14.25	53	6.72	25	4.3	16	74.73	278	372	48.27	363.82	25.59	184.53	26.14	185.93	734.28	86	0.0179155
642	19.45	71	3.01	11	4.66	17	72.88	266	365	33.02	232.95	29.38	203.15	37.61	258.43	694.53	100	0.020654
643	14.79	42	15.14	43	9.51	27	60.56	172	284	29.65	203.57	39.82	288.81	30.53	212.99	705.37	100	0.0185187
644	65.52	152	3.88	9	1.72	4	28.88	67	232	58.25	435.14	23.32	166.66	18.43	139.58	741.38	100	0.0455578
645	59.91	133	10.81	24	5.41	12	23.87	53	222	54.38	230.13	30.04	117.74	15.58	62.23	410.1	100	0.0479493
646	15.76	26	16.36	27	56.97	94	10.91	18	165	26.19	73.74	18.9	51.72	54.91	151.16	276.62	95	0.0142555
647	43.98	117	1.88	5	0.38	1	53.76	143	266	53.23	307.14	21.39	123.49	25.38	140.15	570.78	100	0.0323078
648	19.37	49	28.46	72	13.83	35	38.34	97	253	35.13	162.48	33.84	152.69	31.03	137.18	452.35	70	0.00957215
649	59.52	222	1.61	6	2.68	10	36.19	135	373	48.54	360.51	17.38	129.43	34.08	206.28	696.22	100	0.029142
650	8.26	18	16.51	36	58.26	127	16.97	37	218	26.37	161.7	14.48	83.34	59.15	351.64	596.68	100	0.0102713
651	79.71	220	1.81	5	2.9	8	15.58	43	276	60.08	395.97	14.55	97.69	25.37	181.37	675.03	100	0.0374129
652	33.33	64	4.69	9	4.17	8	57.81	111	192	47.93	292.88	26.06	157.92	26	156.47	607.27	100	0.0423287
653	61.41	253	0.97	4	0.24	1	37.38	154	412	58.44	528.9	24.71	228.18	16.85	149.83	906.91	100	0.115781
654	70.85	192	3.69	10	9.59	26	15.87	43	271	57.04	382.32	22.05	136.8	20.91	132.22	651.34	100	0.0346445
655	36.62	115	21.34	67	16.88	53	25.16	79	314	29.28	155.95	45.25	261.86	25.47	140.07	557.88	100	0.0206826
656	68.16	122	2.79	5	9.5	17	19.55	35	179	60.89	290.07	12.99	55.02	26.12	114.47	459.56	100	0.0320221
657	83.42	156	5.88	11	2.14	4	8.56	16	187	75.01	362.15	20.59	95.06	4.4	18.85	476.06	100	0.0977199
658	99.47	373	0	0	0	0	0.53	2	375	99.59	1441	0.25	3.59	0.17	2.34	1446.93	100	0.104679
659	83.54	203	0.41	1	2.06	5	13.99	34	243	82.57	818.25	9.58	93.46	7.85	78.09	989.8	100	0.151008
660	80.84	173	0	0	1.4	3	17.76	38	214	68.91	524.55	14.79	110.89	16.3	123.89	759.33	100	0.0953291
661	30.23	130	0	0	0	0	69.77	300	430	44.34	1181.66	27.07	718.15	28.59	760.42	2660.23	100	0.124062
662	4.03	17	2.84	12	5.21	22	87.91	371	422	33.38	988.83	32.93	981.52	33.69	1001.96	2972.31	99	0.0261657
663	59.36	241	0.25	1	0	0	40.39	164	406	51.73	1822.56	24.43	860.9	23.85	840.78	3524.24	100	0.158143
664	57.33	223	7.71	30	9.77	38	25.19	98	389	45.21	1411.67	27.12	846.34	27.67	864.53	3122.54	100	0.0911586
665	57.33	219	14.14	54	11.52	44	17.02	65	382	42.27	1214.78	27.02	778.86	30.71	882.25	2875.89	100	0.0622059
666	92.17	353	0.52	2	0.52	2	6.79	26	383	73.78	2354.97	14.19	450.73	12.03	381.85	3187.55	100	0.182913
667	51.7	198	16.71	64	26.89	103	4.7	18	383	43.52	739.7	27.08	457.8	29.4	498.95	1696.45	100	0.0302403
668	98.37	361	0.27	1	0.54	2	0.82	3	367	99.02	3026.52	0.53	15.77	0.46	13.3	3055.59	100	0.198223
669	4.24	18	5.88	25	1.65	7	88.24	375	425	34.25	1047.61	31.97	979.9	33.78	1034.45	3061.96	95	0.0243678
670	53.57	225	0	0	0.48	2	45.95	193	420	46.8	1513.55	27.88	899.4	25.32	817.97	3230.92	100	0.148088
671	81.79	301	3.53	13	1.63	6	13.04	48	368	57.24	1740.18	21.45	653.34	21.31	647.89	3041.41	100	0.156628
672	46.56	183	11.7	46	11.96	47	29.77	117	393	38.02	1168.77	30.54	937.37	31.44	967.87	3074.01	100	0.072437
673	67.09	265	10.13	40	6.33	25	16.46	65	395	44.95	1415.6	26.31	828.29	28.74	902.84	3146.73	100	0.104811
674	97.37	370	0	0	0.53	2	2.11	8	380	80.08	2927.96	9.89	360.34	10.03	365.33	3653.63	100	0.268665
675	87.47	328	3.47	13	5.33	20	3.73	14	375	62.97	1790.24	18.7	529.44	18.33	520.75	2840.43	100	0.12308
676	5.02	21	2.15	9	4.55	19	88.28	369	418	36.24	1102.86	30.9	945.58	32.86	1003.21	3051.65	95	0.0233379
677	22.74	93	2.44	10	2.69	11	72.13	295	409	36.3	1065.03	30.5	893.63	33.2	972.23	2930.89	100	0.0508646
678	84.18	314	0.54	2	0.8	3	14.48	54	373	60.03	2261.93	19.99	751.82	19.98	750.2	3763.95	100	0.202951
679	55.09	211	6.01	23	6.53	25	32.38	124	383	46.01	1554.11	26.27	886.32	27.72	938.55	3378.98	100	0.0866562
680	17.42	62	3.65	13	2.81	10	76.12	271	356	36.52	1126.27	31.46	974.04	32.02	989.7	3090.01	100	0.0509296
681	10.39	35	3.86	13	5.34	18	80.42	271	337	33.7	966.41	31.98	918.43	34.32	985.08	2869.92	99	0.0437704
682	11.92	49	0	0	0	0	88.08	362	411	37.08	941.83	32.68	828.14	30.24	767.66	2537.63	100	0.0520266
683	19.95	77	10.88	42	10.1	39	59.07	228	386	37.36	1104.83	32.43	959.37	30.21	895.26	2959.46	100	0.0428189
684	94.57	348	0.27	1	0.82	3	4.35	16	368	80.97	2750.13	9.22	312.82	9.82	332.55	3395.5	100	0.227958
685	14.06	44	1.6	5	1.92	6	82.43	258	313	35.56	702.82	32.85	649.87	31.6	624.57	1977.26	100	0.0786922
686	76.1	277	0	0	0	0	23.9	87	364	61.82	1762.92	18.58	530.69	19.6	559.47	2853.08	100	0.213811
687	32.27	132	12.71	52	13.45	55	41.56	170	409	38.47	715.57	30.75	563.65	30.77	564.13	1843.35	100	0.058898
688	77.02	238	5.18	16	2.27	7	15.53	48	309	63.43	1248.15	19.98	393.12	16.58	320.69	1961.96	100	0.148732
689	83.25	338	0.49	2	0	0	16.26	66	406	80.13	2077.44	10.61	267.69	9.26	234.31	2579.44	100	0.291865
690	80.6	295	3.01	11	5.19	19	11.2	41	366	73.23	939.55	9.5	120.65	17.27	205.53	1265.73	100	0.098506
691	64.26	160	18.88	47	12.85	32	4.02	10	249	52.59	216.55	38.2	154.54	9.22	37.73	408.82	100	0.0322688

## Sheet: Table S13-3
Concordance factor statistics (Tikhonenkov_2020)
ID		gCF_N	gDF1	gDF1_N	gDF2	gDF2_N	gDFP	gDFP_N	gN	sCF	sCF_N	sDF1	sDF1_N	sDF2	sDF2_N	sN	Label	Length
348	94.08	143	0	0	1.97	3	3.95	6	152	71.61	1756.27	13.4	329.64	14.99	367.07	2452.98	100	0.24512
349	64.14	127	2.02	4	1.52	3	32.32	64	198	48.52	1112.87	24.59	566	26.9	620.35	2299.22	100	0.100983
350	13.5	27	0	0	0.5	1	86	172	200	34.67	734.17	31.94	672.77	33.39	705.81	2112.75	100	0.0303896
351	1	2	1.5	3	0	0	97.5	195	200	32.82	623.89	33.8	633.49	33.38	621.06	1878.44	83	0.0166147
352	6	12	0.5	1	0	0	93.5	187	200	39.81	886.46	30.96	697.74	29.23	660.58	2244.78	100	0.055397
353	12.94	26	0.5	1	0.5	1	86.07	173	201	38.53	774.46	30.87	620.75	30.6	614.2	2009.41	100	0.0580606
354	13.93	28	0	0	0.5	1	85.57	172	201	37.96	803.75	30.58	654.62	31.46	670.79	2129.16	100	0.0506559
355	3.54	7	0	0	1.52	3	94.95	188	198	37.52	664.33	29.56	537.98	32.92	605.44	1807.75	97	0.0335045
356	2.53	5	0.51	1	0.51	1	96.46	191	198	33.06	542.56	33.31	534.57	33.63	543.25	1620.38	94	0.0261555
357	3.11	5	0	0	1.24	2	95.65	154	161	35.1	362.39	33.31	341.77	31.59	333.38	1037.54	100	0.0294503
358	3.11	5	0.62	1	0	0	96.27	155	161	34.25	346.51	33.74	338.37	32.01	326.57	1011.45	100	0.0132866
359	4.48	9	1	2	0	0	94.53	190	201	34.42	743.04	34.43	738.78	31.14	676.11	2157.93	100	0.0195745
360	10.99	21	1.05	2	2.62	5	85.34	163	191	43.91	1068.53	27.5	677.76	28.59	701.3	2447.59	100	0.0239591
361	12.57	24	9.95	19	11.52	22	65.97	126	191	32.45	679.96	33.23	698.77	34.32	723.2	2101.93	80	0.0163749
362	41.75	81	0.52	1	2.58	5	55.15	107	194	42.73	665.62	23.84	367.82	33.43	521.67	1555.11	100	0.0500373
363	34.76	57	12.8	21	26.83	44	25.61	42	164	31.08	368.56	30.71	363.6	38.21	451.96	1184.12	99	0.0176259
364	90.57	144	0.63	1	0	0	8.81	14	159	60.37	1164.21	18.61	354.49	21.02	406.1	1924.8	100	0.105434
365	24.86	43	8.09	14	10.98	19	56.07	97	173	37.49	546.2	26.83	387.74	35.69	520.39	1454.33	100	0.0139537
366	18.86	33	9.14	16	11.43	20	60.57	106	175	29.55	347.27	35.3	410.88	35.15	426.23	1184.38	100	0.0122074
367	86.86	119	0.73	1	1.46	2	10.95	15	137	55.22	672.56	26.5	323.15	18.28	222.92	1218.63	100	0.0552538
368	94.25	82	3.45	3	1.15	1	1.15	1	87	75.73	570.16	11.15	84.24	13.12	98.83	753.23	100	0.0420042
369	93.75	165	0	0	0.57	1	5.68	10	176	58.05	646.84	23.23	252.19	18.72	205.64	1104.67	100	0.0597179
370	74.56	126	13.02	22	7.69	13	4.73	8	169	53.82	528.82	21	205.88	25.18	246.09	980.79	100	0.0256642
371	89.09	147	4.85	8	1.21	2	4.85	8	165	70.58	693.37	18.7	182.36	10.73	106.06	981.79	100	0.0284727
372	88.89	144	4.94	8	3.7	6	2.47	4	162	83.91	341.12	4.96	20.22	11.13	44.73	406.07	100	0.0126147
373	90.08	109	2.48	3	4.96	6	2.48	3	121	55.05	375.47	17.82	120.14	27.13	184.47	680.08	100	0.0348081
374	98.67	74	1.33	1	0	0	0	0	75	89.07	337.08	7.6	28.95	3.33	12.39	378.42	100	0.0378462
375	20.13	32	6.29	10	10.06	16	63.52	101	159	40.72	547.96	29.17	390.41	30.11	405.53	1343.9	100	0.0129038
376	67.86	114	6.55	11	2.98	5	22.62	38	168	46.48	707.11	27.3	414.36	26.22	396.69	1518.16	100	0.0300601
377	97.95	143	0	0	1.37	2	0.68	1	146	91.74	1300.24	2.2	31.23	6.06	86.06	1417.53	100	0.075325
378	70.31	90	8.59	11	7.81	10	13.28	17	128	71.23	627.57	14.61	126.06	14.16	123.54	877.17	100	0.0785611
379	92.54	186	0	0	0	0	7.46	15	201	70.82	1643.69	14.12	326.23	15.07	347.9	2317.82	100	0.121778
380	51.58	98	22.63	43	22.63	43	3.16	6	190	39.95	611.11	28.54	433.7	31.51	479.39	1524.2	100	0.0248549
381	99.35	152	0	0	0	0	0.65	1	153	95.96	1254.88	1.86	24.28	2.17	28.51	1307.67	100	0.0746158
382	94.85	184	1.03	2	1.55	3	2.58	5	194	80.5	1393.37	10.17	174.6	9.33	159.1	1727.07	100	0.073369
383	77.66	146	8.51	16	12.23	23	1.6	3	188	57.7	388.65	20.05	135.57	22.24	149.71	673.93	100	0.0168257
384	91.71	177	3.63	7	2.59	5	2.07	4	193	91.42	396.98	4.62	20.28	3.96	17.28	434.54	100	0.01629
385	97.08	166	0	0	0	0	2.92	5	171	88.05	2391.55	6.03	163.24	5.93	162.01	2716.8	100	0.198481
386	57.14	88	29.87	46	12.34	19	0.65	1	154	46.13	395.19	31.73	272.57	22.14	191.46	859.22	100	0.0169528
387	44	88	1	2	1	2	54	108	200	40.32	1099.5	27.77	757.24	31.9	871.02	2727.76	100	0.0821636
388	76.63	141	6.52	12	1.09	2	15.76	29	184	47.45	1679.54	27.97	985.93	24.58	868.39	3533.86	100	0.143884
389	90.27	167	0.54	1	0	0	9.19	17	185	65.75	2214.61	17.38	585.99	16.87	568.56	3369.16	100	0.176628
390	66.17	133	1	2	13.93	28	18.91	38	201	46.26	1165.32	20.77	522.87	32.97	828.38	2516.57	100	0.0500255
391	74.13	149	2.49	5	0	0	23.38	47	201	45.69	1034.85	25.82	580.56	28.49	639.14	2254.55	100	0.0626692
392	22.89	46	9.95	20	7.96	16	59.2	119	201	33	651.95	35.93	708.53	31.08	614.09	1974.57	100	0.0164083
393	40.5	81	4	8	5.5	11	50	100	200	43.65	859.79	26.46	518.84	29.89	587.81	1966.44	100	0.0236948
394	76.77	152	2.53	5	3.54	7	17.17	34	198	47.38	808.51	22.43	378.07	30.19	510.25	1696.83	100	0.038382
395	25.5	51	6	12	5	10	63.5	127	200	34.33	710.43	34.94	718.78	30.73	634.29	2063.5	100	0.0175552
396	25.13	50	19.6	39	15.58	31	39.7	79	199	35.97	729.71	31.56	643.85	32.46	662.33	2035.89	100	0.0169577
397	83.16	163	4.08	8	3.06	6	9.69	19	196	65.59	1383.35	16.17	343.52	18.24	385.43	2112.3	100	0.0429502
398	29.85	60	20.4	41	18.91	38	30.85	62	201	36.64	901.11	31.31	760.47	32.05	782.62	2444.2	100	0.0189557
399	54.23	109	1	2	2.99	6	41.79	84	201	42.06	1031.04	27.35	668.55	30.59	748.7	2448.29	100	0.0410235
400	64.82	129	3.02	6	0.5	1	31.66	63	199	44.34	1049.77	30.76	722.14	24.9	587.92	2359.83	100	0.0531444
401	48.24	96	13.57	27	19.1	38	19.1	38	199	44.18	927.04	30.68	640.36	25.14	527.93	2095.33	100	0.0256088
402	69.39	136	10.2	20	6.12	12	14.29	28	196	51.83	951.54	22.94	422.24	25.23	464.43	1838.21	100	0.0312612
403	28.64	57	9.05	18	10.55	21	51.76	103	199	39.96	878.06	29.34	644.74	30.7	677.59	2200.39	100	0.0187975
404	26.13	52	10.55	21	14.57	29	48.74	97	199	35.04	736.22	29.59	621.14	35.38	746.51	2103.87	100	0.0165608
405	59.5	119	6	12	2.5	5	32	64	200	43.43	884.19	23.17	469.71	33.41	676.75	2030.65	100	0.0421673
406	69.7	138	4.55	9	6.06	12	19.7	39	198	47.94	917.38	22.14	417.36	29.92	562.54	1897.28	100	0.0569123
407	56.84	108	8.42	16	11.58	22	23.16	44	190	51.99	845.35	24.72	401.04	23.29	379.75	1626.14	100	0.0220139
408	84.08	169	0	0	0.5	1	15.42	31	201	60.81	1529.88	18.07	451.59	21.11	526.78	2508.25	100	0.0796879
409	62.31	124	21.61	43	9.55	19	6.53	13	199	40.63	727.99	38.77	687.71	20.6	366.46	1782.16	100	0.0304691
410	82	164	1.5	3	1	2	15.5	31	200	51.12	1760.79	23.79	821.27	25.08	867.48	3449.54	100	0.108109
411	57	114	12	24	22.5	45	8.5	17	200	38.51	1192.12	31.47	970.73	30.02	929.11	3091.96	100	0.0498867
412	78.57	154	0.51	1	1.53	3	19.39	38	196	56.39	1738.16	20.55	634.49	23.06	712.37	3085.02	100	0.0799105
413	45.92	90	9.69	19	18.37	36	26.02	51	196	37.18	860.26	29.98	692.68	32.84	756.55	2309.49	100	0.0359768
414	36.18	72	8.04	16	7.54	15	48.24	96	199	36.35	851.02	32.64	760.24	31.01	727.91	2339.17	100	0.0247191
415	37.69	75	1.51	3	1.51	3	59.3	118	199	43.76	950.39	26.21	569.15	30.03	650.47	2170.01	100	0.0317601
416	26.26	52	1.52	3	1.01	2	71.21	141	198	38.62	729.46	26.19	496.45	35.18	670.58	1896.49	100	0.0176707
417	17.68	35	0	0	1.01	2	81.31	161	198	30.6	545.08	36.96	658.29	32.43	583.66	1787.03	100	0.0152771
418	7.5	15	3	6	2.5	5	87	174	200	33.49	646.87	39.05	747.28	27.46	530.15	1924.3	84	0.00929051
419	12.63	25	1.52	3	1.52	3	84.34	167	198	46.48	873.25	20.74	391.99	32.78	614.14	1879.38	100	0.0142396
420	9.23	18	7.18	14	27.69	54	55.9	109	195	23.06	421.77	40.19	722.06	36.75	660.77	1804.6	100	0.0154144
421	34.87	68	2.56	5	1.54	3	61.03	119	195	56.09	822.89	21.5	319.94	22.41	332.45	1475.28	100	0.0179319
422	16.06	31	3.63	7	4.15	8	76.17	147	193	27.29	527.28	35.73	681.36	36.98	702.93	1911.57	84	0.0241059
423	5.85	11	6.38	12	5.32	10	82.45	155	188	30.43	589.96	42.12	804.73	27.45	527.49	1922.18	84	0.0154599
424	11.46	22	13.54	26	5.73	11	69.27	133	192	40.74	715.56	34.04	588.3	25.21	439.3	1743.16	100	0.0141782
425	20	40	10	20	9.5	19	60.5	121	200	38.19	732.54	31.28	594.53	30.53	581.57	1908.64	100	0.0114738
426	67.68	134	0	0	1.01	2	31.31	62	198	49.57	889.23	26.36	470.38	24.07	432.38	1791.99	100	0.0336412
427	39.06	75	23.96	46	24.48	47	12.5	24	192	39.44	572.93	28.4	413.93	32.16	468.87	1455.73	100	0.0136917
428	77.04	151	1.53	3	2.55	5	18.88	37	196	50.51	889.45	24.49	432.32	25	440.82	1762.59	100	0.0323697
429	89.12	172	2.59	5	3.11	6	5.18	10	193	66.92	888.43	15.87	210.1	17.21	227.29	1325.82	100	0.0427219
430	70.53	134	2.63	5	2.11	4	24.74	47	190	47.34	1015.26	28.94	615.64	23.72	508.89	2139.79	100	0.050225
431	99.49	197	0	0	0	0	0.51	1	198	73.36	2679.38	12.2	444.37	14.44	527.17	3650.92	100	0.202466
432	4.98	10	0	0	0.5	1	94.53	190	201	33.93	612.97	31.58	564.77	34.49	611.7	1789.44	100	0.026781
433	5.7	11	6.74	13	3.63	7	83.94	162	193	32.49	650.37	32.5	655.73	35	701.93	2008.03	100	0.0253955
434	33.87	63	5.91	11	6.99	13	53.23	99	186	37.4	912.36	29.77	723.77	32.83	794.38	2430.51	100	0.0497544
435	70.31	135	2.08	4	0	0	27.6	53	192	47.06	1146.03	28.84	698.99	24.1	591.3	2436.32	100	0.118036
436	96.39	187	1.03	2	0	0	2.58	5	194	71.72	2009.83	13.23	371.06	15.05	420.67	2801.56	100	0.157002
437	77.66	153	2.54	5	0	0	19.8	39	197	65.2	1558.29	18.44	433.72	16.36	387.93	2379.94	100	0.2089
438	40.99	66	19.88	32	26.09	42	13.04	21	161	38.38	512.82	33.76	461.62	27.86	375.17	1349.61	100	0.026489
439	88.46	92	0	0	3.85	4	7.69	8	104	94.11	1225.09	1.64	20.32	4.25	52.29	1297.7	100	0.125957
440	74.82	104	5.76	8	12.23	17	7.19	10	139	43.68	624.97	22.43	320.44	33.89	482.03	1427.44	100	0.0647217
441	26.43	37	2.14	3	1.43	2	70	98	140	43.93	559.95	27.72	357.02	28.34	362.36	1279.33	100	0.0620073
442	80.91	89	5.45	6	2.73	3	10.91	12	110	62.75	757.79	24.03	296.95	13.22	158.9	1213.64	100	0.118458
443	27.86	56	0	0	0	0	72.14	145	201	40	911.72	29.23	658.91	30.77	693.49	2264.12	100	0.0502334
444	24.86	45	10.5	19	9.39	17	55.25	100	181	31.57	659.87	34.95	732.94	33.48	701.27	2094.08	100	0.0331208
445	98.63	72	0	0	0	0	1.37	1	73	94.55	1634.67	2.79	48.46	2.66	46	1729.13	100	0.236313
446	42.47	31	34.25	25	23.29	17	0	0	73	33.91	95.61	32.74	92.7	33.34	94.38	282.69	100	0.00802223
447	33.83	68	0	0	1.49	3	64.68	130	201	41.2	925.86	29.65	663.53	29.15	662.06	2251.45	100	0.0436001
448	18	36	9	18	5	10	68	136	200	34.96	904.88	35.54	927.63	29.5	765.07	2597.58	100	0.0250309
449	35	70	6	12	5.5	11	53.5	107	200	40.78	963.28	29.05	675.18	30.18	700.15	2338.61	100	0.0300102
450	98.8	165	0	0	0	0	1.2	2	167	84.36	2525.29	7.43	219.81	8.21	242.69	2987.79	100	0.193832
451	95.88	186	0.52	1	0.52	1	3.09	6	194	67.63	1681.87	15.8	391.27	16.57	411.18	2484.32	100	0.0869512
452	96.77	180	0	0	2.69	5	0.54	1	186	92.75	1410.15	3.18	47.47	4.07	60.11	1517.73	100	0.0619114
453	14.59	27	9.19	17	11.89	22	64.32	119	185	29.41	741.58	29.28	737.89	41.31	1045.98	2525.45	100	0.0305889
454	95.52	128	0	0	0	0	4.48	6	134	84.41	2168.08	7.58	194.68	8.01	205.1	2567.86	100	0.176953
455	97.4	187	0	0	1.04	2	1.56	3	192	79.22	2558.78	9.76	316.13	11.01	353.06	3227.97	100	0.18301
456	5.68	10	2.84	5	0.57	1	90.91	160	176	34.46	573.48	34.53	588.81	31.01	532.13	1694.42	94	0.043825
457	93.75	30	0	0	0	0	6.25	2	32	72.45	510.85	13.98	98.99	13.57	96.2	706.04	100	0.220899
458	28.65	55	4.17	8	2.6	5	64.58	124	192	37.5	976.44	30.63	801.46	31.86	824.79	2602.69	100	0.0820963
459	30.3	40	1.52	2	0.76	1	67.42	89	132	40.06	390.25	30.63	292.16	29.31	281.39	963.8	100	0.0679585
460	41.8	51	4.92	6	21.31	26	31.97	39	122	37.47	378.83	27.89	282.45	34.64	351.1	1012.38	100	0.0404911
461	13.5	27	0.5	1	0	0	86	172	200	37.51	941.45	30.6	770.54	31.9	802.12	2514.11	100	0.0608431
462	9.38	15	4.38	7	4.38	7	81.88	131	160	33.56	722.15	33.21	712.18	33.23	714.46	2148.79	63	0.0284006
463	30.07	46	7.19	11	10.46	16	52.29	80	153	37.26	856.03	30.83	706.43	31.91	730.44	2292.9	100	0.0558809
464	92.15	176	0	0	0	0	7.85	15	191	76.11	3079.17	12.21	493.34	11.69	473.23	4045.74	100	0.296145
465	66.49	127	6.28	12	20.94	40	6.28	12	191	45.29	1055.94	24.03	560.56	30.68	715.06	2331.56	100	0.0494311
466	71.21	141	15.15	30	6.06	12	7.58	15	198	44.8	1082.93	28.54	689.73	26.66	646.84	2419.5	100	0.0491497
467	88.36	167	2.65	5	4.23	8	4.76	9	189	65.95	1409.78	17.51	373.05	16.54	352.17	2135	100	0.0796474
468	12.29	22	3.91	7	4.47	8	79.33	142	179	34.06	841.01	33.88	837.62	32.06	789.14	2467.77	63	0.0563311
469	18.24	29	1.26	2	1.26	2	79.25	126	159	36.12	639.19	34.13	604.58	29.75	526.48	1770.25	100	0.062414
470	0.5	1	2.99	6	0	0	96.52	194	201	34.19	721.17	33.59	703.77	32.22	675.08	2100.02	91	0.0181633
471	4.48	9	0	0	1.49	3	94.03	189	201	36.43	867.52	32.7	779.81	30.87	736.14	2383.47	100	0.0432884
472	9.45	19	0	0	1	2	89.55	180	201	42.79	696.68	29.34	473.07	27.87	449.39	1619.14	100	0.0803464
473	1.49	3	0.5	1	1.49	3	96.52	194	201	38.33	548.19	31.67	458.07	30	429.61	1435.87	100	0.0310624
474	1.49	3	0	0	1	2	97.51	196	201	33.66	647.62	33.5	643.78	32.84	633.77	1925.17	61	0.0137036
475	1.49	3	0	0	10.95	22	87.56	176	201	35.56	730.3	30.59	630.03	33.86	695.67	2056	86	0.0155888
476	4.98	10	0	0	0	0	95.02	191	201	33.8	489.66	38.36	559.94	27.84	406.11	1455.71	100	0.0361307
477	1.49	3	1	2	1	2	96.52	194	201	40.02	584.77	29.55	433.16	30.43	443.12	1461.05	98	0.018187
478	3.98	8	0	0	0	0	96.02	193	201	37.72	609.69	31.5	510.82	30.77	494.64	1615.15	100	0.0144356
479	44.22	88	0.5	1	0.5	1	54.77	109	199	43.81	565.64	27.38	351.34	28.81	369.27	1286.25	100	0.035415
480	64.38	103	5	8	2.5	4	28.13	45	160	42.61	511.41	29.11	348.23	28.28	337.65	1197.29	100	0.0383331
481	49.64	69	9.35	13	10.07	14	30.94	43	139	40.08	446.54	30.77	344.41	29.15	323.62	1114.57	100	0.027189
482	98.29	115	0	0	0	0	1.71	2	117	72.77	806.83	11.78	128.64	15.45	173.27	1108.74	100	0.0732266
483	36.36	36	10.1	10	32.32	32	21.21	21	99	33.51	300.26	31.23	285.09	35.26	318.73	904.08	100	0.0193469
484	83.64	138	3.03	5	3.03	5	10.3	17	165	61.49	690.96	18.93	213.17	19.58	222.02	1126.15	100	0.0622629
485	7.46	15	1.99	4	7.46	15	83.08	167	201	34.01	461.82	29.12	397.89	36.87	511.02	1370.73	99	0.017032
486	28.36	57	7.96	16	3.48	7	60.2	121	201	33.19	478.01	38.65	566.76	28.15	410.89	1455.66	100	0.0314181
487	78.01	149	0	0	0	0	21.99	42	191	73.91	1206.33	13.53	220.16	12.56	205.56	1632.05	100	0.101373
488	82.76	144	3.45	6	3.45	6	10.34	18	174	62.84	591.59	20.04	186.22	17.12	160.51	938.32	100	0.0365606
489	63.19	103	11.66	19	12.88	21	12.27	20	163	48.15	346.61	24.56	176.4	27.28	196.11	719.12	100	0.013175
490	77.1	101	2.29	3	10.69	14	9.92	13	131	65.45	342.43	16.62	86.48	17.93	92.98	521.89	100	0.0159653
491	75.89	107	7.09	10	6.38	9	10.64	15	141	51.13	349.56	23.38	157.72	25.48	172.91	680.19	100	0.0194892
492	69.1	123	3.37	6	2.81	5	24.72	44	178	56.25	335.84	19.04	118.19	24.71	147.69	601.72	100	0.032126
493	32.2	57	15.82	28	11.86	21	40.11	71	177	52.6	311.4	23.32	129.08	24.08	137.53	578.01	100	0.0215572
494	25.14	45	13.41	24	22.35	40	39.11	70	179	47.61	387.5	23.24	184.27	29.15	230.04	801.81	100	0.0102079
495	60	105	0.57	1	1.14	2	38.29	67	175	55.67	360.62	30.02	205.79	14.31	91.98	658.39	100	0.0276472
496	15.82	25	6.96	11	13.92	22	63.29	100	158	54.11	225.7	17.24	68.86	28.65	124.46	419.02	100	0.0129667
497	7.14	11	1.95	3	10.39	16	80.52	124	154	34.38	131.78	6.07	22.77	59.55	235.13	389.68	57	0.00452115
498	3.16	5	4.43	7	1.9	3	90.51	143	158	8.97	31.73	54.3	232.78	36.73	146.27	410.78	57	0.00109348
499	7.5	12	3.75	6	3.75	6	85	136	160	53.14	293.81	15.8	78.17	31.06	152.07	524.05	100	0.00759401
500	4.14	7	2.37	4	2.96	5	90.53	153	169	29.71	131.51	42.53	198.71	27.76	118.08	448.3	58	0.00590019
501	5.56	8	15.28	22	9.03	13	70.14	101	144	48.73	225.22	30.45	137.93	20.83	95.08	458.23	100	0.00836883
502	88.89	80	0	0	1.11	1	10	9	90	83.4	224.38	8.94	25.96	7.66	21.73	272.07	100	0.0311205
503	28.57	8	39.29	11	25	7	7.14	2	28	48.27	20.46	27.49	11.66	24.24	10.55	42.67	100	0.00344663
504	87.24	171	0	0	0	0	12.76	25	196	59.81	1147.87	17.96	347.91	22.23	436.83	1932.61	100	0.13061
505	73.85	144	9.74	19	3.59	7	12.82	25	195	41.44	703.14	35.58	607.2	22.98	394.52	1704.86	100	0.0529894
506	50.82	93	20.77	38	15.85	29	12.57	23	183	47.51	579.98	28.3	345.85	24.18	293.41	1219.24	100	0.0235798
507	94.39	101	0.93	1	1.87	2	2.8	3	107	72.06	517.32	14.49	102.59	13.45	93.43	713.34	100	0.0570489
508	95.29	81	3.53	3	1.18	1	0	0	85	96.67	232.62	2.57	6.03	0.76	1.77	240.42	100	0.0477329
509	95.83	184	0.52	1	1.04	2	2.6	5	192	71.45	1335.73	12.86	238.31	15.69	290.64	1864.68	100	0.145738
510	91.57	163	3.93	7	3.93	7	0.56	1	178	79.58	1145.1	12.35	177.88	8.07	115.9	1438.88	100	0.0622833
511	90.86	159	0	0	0	0	9.14	16	175	86.78	1460.34	6.33	101.66	6.89	112.96	1674.96	100	0.143206
512	67.48	83	13.82	17	17.89	22	0.81	1	123	47.87	182.28	37.6	140.73	14.53	55.25	378.26	100	0.0123329
513	2.99	6	0	0	0.5	1	96.52	194	201	34.02	597.14	29.52	517.66	36.47	635.97	1750.77	99	0.0244103
514	12.56	25	3.52	7	2.01	4	81.91	163	199	34.87	752.95	36.05	786.47	29.08	631.54	2170.96	99	0.0382555
515	48.19	93	5.18	10	4.66	9	41.97	81	193	44.65	1145.04	27.68	703.51	27.67	702.58	2551.13	100	0.0526058
516	68.21	133	0.51	1	0	0	31.28	61	195	48.1	1080.62	26.56	595.69	25.34	568.69	2245	100	0.0634822
517	17.91	36	3.48	7	3.98	8	74.63	150	201	37.02	708.11	28.5	546.33	34.47	663.48	1917.92	100	0.0210298
518	25.5	51	4.5	9	12	24	58	116	200	33.45	631.5	28.34	538.75	38.21	723.92	1894.17	100	0.0211282
519	29.03	54	10.75	20	12.37	23	47.85	89	186	32.53	609.35	31.32	585.91	36.15	672.93	1868.19	100	0.0271799
520	78.38	145	1.08	2	1.08	2	19.46	36	185	51.49	1027.11	24.39	485.38	24.12	479.19	1991.68	100	0.075763
521	58.05	101	18.39	32	14.94	26	8.62	15	174	39.84	674.7	31.76	540.36	28.4	481.79	1696.85	100	0.0298559
522	96.11	173	0	0	0.56	1	3.33	6	180	68.48	1041.93	15.34	229.19	16.18	242.5	1513.62	100	0.088882
523	93.75	90	2.08	2	2.08	2	2.08	2	96	71.82	558.11	13.87	106.95	14.31	110.12	775.18	100	0.0459172
524	38.46	60	26.28	41	31.41	49	3.85	6	156	40.02	332.24	31.12	257.12	28.86	238.19	827.55	100	0.0135445
525	83.93	141	0	0	0.6	1	15.48	26	168	61.58	1138.38	19.65	364.7	18.77	347.54	1850.62	100	0.0663741
526	79.05	117	8.11	12	10.14	15	2.7	4	148	53.92	688.2	27.47	348.62	18.61	236.16	1272.98	100	0.0352344
527	89.39	160	0	0	0.56	1	10.06	18	179	59.95	1196.17	18.82	375.04	21.23	422.21	1993.42	100	0.078909
528	76.19	128	4.76	8	8.93	15	10.12	17	168	52.86	807.07	21.98	334.92	25.16	384.24	1526.23	100	0.0300114
529	28.26	52	27.17	50	28.8	53	15.76	29	184	37.75	440.79	31.42	366.95	30.82	358.17	1165.91	100	0.00909713
530	77.19	132	4.68	8	3.51	6	14.62	25	171	54.73	556.31	24.16	244.32	21.11	215.05	1015.68	100	0.023566
531	16.67	32	11.46	22	13.02	25	58.85	113	192	33.19	649.36	31.48	615.79	35.33	694.83	1959.98	100	0.0159002
532	39.26	64	11.66	19	10.43	17	38.65	63	163	36.67	782.65	31.31	665.87	32.02	683.01	2131.53	100	0.0357275
533	100	189	0	0	0	0	0	0	189	84.36	3602.94	7.92	335.53	7.72	326.9	4265.37	100	0.336394
534	21.39	43	0	0	0	0	78.61	158	201	43.33	786.57	29.02	515.38	27.65	493.27	1795.22	100	0.0346024
535	3	6	0	0	6	12	91	182	200	38.1	508.19	30.69	409.85	31.21	417.97	1336.01	74	0.0109087
536	39.33	70	0.56	1	0.56	1	59.55	106	178	40.37	455.92	31.8	357.5	27.83	314.4	1127.82	100	0.0301446
537	28.98	51	8.52	15	10.23	18	52.27	92	176	37.29	473.98	29.21	371.98	33.51	426.98	1272.94	100	0.0149244
538	37.82	73	7.25	14	12.95	25	41.97	81	193	34.97	521.33	30.58	454.18	34.45	517.11	1492.62	100	0.024283
539	52.9	82	10.97	17	11.61	18	24.52	38	155	40.47	639.82	28.47	449.66	31.06	491.55	1581.03	100	0.0280569
540	89.47	119	0.75	1	0.75	1	9.02	12	133	70.8	1120.38	15.55	242.69	13.65	215.56	1578.63	100	0.091469
541	43.07	59	24.09	33	29.2	40	3.65	5	137	30.83	298.87	34.91	336.4	34.26	330.82	966.09	100	0.0150476
542	64.83	94	1.38	2	1.38	2	32.41	47	145	51.1	568.23	23.95	265.45	24.95	276.66	1110.34	100	0.0326297
543	33.6	42	30.4	38	28	35	8	10	125	33.22	255.6	33.17	254.36	33.62	258.56	768.52	97	0.0140281
544	97.78	88	0	0	0	0	2.22	2	90	86.75	803.54	6.74	62.12	6.51	59.9	925.56	100	0.0802995
545	100	115	0	0	0	0	0	0	115	87.94	952.09	5.84	62.67	6.22	66.51	1081.27	100	0.0840272
546	99.26	134	0	0	0	0	0.74	1	135	97.67	1767.46	1.17	20.92	1.16	20.51	1808.89	100	0.181301
547	14.45	25	2.89	5	4.62	8	78.03	135	173	36.82	399.72	30.82	334.93	32.35	353.07	1087.72	96	0.021106
548	94.38	84	0	0	1.12	1	4.49	4	89	85.69	783.04	5.62	50.75	8.69	78.1	911.89	100	0.119753
549	5.03	10	2.51	5	2.01	4	90.45	180	199	31.85	564.16	30.14	528.24	38.02	669.05	1761.45	68	0.0180306
550	10.06	16	1.26	2	16.98	27	71.7	114	159	30.29	615.7	32.55	665.61	37.16	760.76	2042.07	68	0.0332104
551	18.88	37	3.06	6	0.51	1	77.55	152	196	43.53	946.11	28.43	613.55	28.03	614.13	2173.79	89	0.024169
552	22.16	39	25	44	15.34	27	37.5	66	176	29.71	676.63	40.8	934.13	29.49	675.52	2286.28	89	0.0203961
553	14.21	27	0.53	1	0.53	1	84.74	161	190	37.24	431.12	30.54	362.81	32.22	380.51	1174.44	100	0.0614712
554	72.07	129	1.12	2	2.23	4	24.58	44	179	53.12	636.16	22.69	272.66	24.18	282.65	1191.47	100	0.147432
555	79.22	122	5.84	9	3.9	6	11.04	17	154	64.63	888.31	17.28	236.36	18.09	247.31	1371.98	100	0.163028
556	81.89	104	5.51	7	10.24	13	2.36	3	127	62.95	511.59	16.12	130.62	20.92	169.9	812.11	100	0.0861548
557	40	58	1.38	2	6.9	10	51.72	75	145	47.89	426.41	26.88	237.19	25.23	224.02	887.62	100	0.110993
558	39.3	79	0	0	0	0	60.7	122	201	41.17	761.1	31.3	571.59	27.53	502.87	1835.56	100	0.039148
559	40.3	81	2.49	5	6.47	13	50.75	102	201	42.86	785.27	29.73	543.68	27.41	500.95	1829.9	100	0.030062
560	27.37	52	14.21	27	25.79	49	32.63	62	190	37.59	631.17	32.42	544.66	30	503.68	1679.51	100	0.0156623
561	69.84	132	3.7	7	1.06	2	25.4	48	189	48.19	713.49	27.24	403.37	24.57	361.3	1478.16	100	0.0389496
562	48.21	81	14.29	24	19.64	33	17.86	30	168	40.82	489.35	29.02	346.21	30.16	357.9	1193.46	100	0.0196274
563	86.39	146	0	0	0.59	1	13.02	22	169	70.21	755.49	13.39	141.21	16.4	169.81	1066.51	100	0.0599633
564	31.96	62	13.4	26	19.07	37	35.57	69	194	34.35	192.37	25.19	140.44	40.46	220.85	553.66	100	0.00678411
565	36.61	67	12.02	22	12.02	22	39.34	72	183	37.34	168.4	20.13	92.01	42.53	196.02	456.43	100	0.00871286
566	71.03	76	3.74	4	7.48	8	17.76	19	107	39.97	129.54	26.73	85.96	33.3	106.1	321.6	100	0.0166482
567	100	75	0	0	0	0	0	0	75	96.06	242.33	2.22	5.39	1.72	4.35	252.07	100	0.0361536
568	95.52	64	1.49	1	1.49	1	1.49	1	67	87.03	211.16	1.28	3.15	11.69	29.4	243.71	100	0.0330764
569	46.63	90	20.73	40	7.25	14	25.39	49	193	47.36	236.49	31.54	159.4	21.1	106.3	502.19	100	0.00882201
570	83.77	129	5.19	8	2.6	4	8.44	13	154	80.15	325.84	9.77	37.73	10.09	40.9	404.47	100	0.0209161
571	94.01	157	0.6	1	0.6	1	4.79	8	167	79.82	403.55	9.91	50.15	10.26	51.61	505.31	100	0.0300657
572	88.89	136	1.31	2	0.65	1	9.15	14	153	52.05	568.5	22.52	246.31	25.42	276.55	1091.36	100	0.0442286
573	85.62	131	5.23	8	6.54	10	2.61	4	153	56.95	603.1	21.87	229.43	21.17	220.16	1052.69	100	0.0397815
574	84.13	106	9.52	12	2.38	3	3.97	5	126	53.91	409.32	27.91	211.41	18.18	137.99	758.72	100	0.0233602
575	80.19	85	8.49	9	8.49	9	2.83	3	106	66.85	336.99	15.13	76.19	18.02	90.08	503.26	100	0.0140294
576	95.76	158	1.21	2	1.21	2	1.82	3	165	73.09	637.47	15.07	129.96	11.84	101.93	869.36	100	0.0384512
577	96.67	145	2.67	4	0	0	0.67	1	150	100	394.82	0	0	0	0	394.82	100	0.017582
578	96.79	181	0	0	0	0	3.21	6	187	72.62	1307.95	13.61	244.67	13.76	246.9	1799.52	100	0.123872
579	76.64	105	13.87	19	8.76	12	0.73	1	137	53.07	502.73	28.76	271.28	18.17	171.54	945.55	100	0.0294444
580	82.09	165	0.5	1	0	0	17.41	35	201	50.49	1053.56	22.45	468.97	27.06	561.51	2084.04	100	0.0840597
581	88.89	144	1.85	3	0.62	1	8.64	14	162	50.3	1055.72	24.33	507.54	25.36	527.15	2090.41	100	0.0686438
582	72.3	107	2.7	4	7.43	11	17.57	26	148	42.38	703.69	29.93	495.24	27.68	459.87	1658.8	100	0.0346128
583	33.71	59	14.29	25	10.29	18	41.71	73	175	38.18	650.71	30.71	526.73	31.11	531.38	1708.82	100	0.0151612
584	25.26	49	15.98	31	15.98	31	42.78	83	194	36.46	565.59	28.11	432.14	35.43	548.89	1546.62	100	0.0117475
585	91.01	162	0	0	0	0	8.99	16	178	56.35	824.14	19.7	289.84	23.95	351.46	1465.44	100	0.0546996
586	67.25	115	6.43	11	9.94	17	16.37	28	171	40.31	483.94	29.13	346.5	30.56	368.77	1199.21	100	0.0219622
587	52.63	90	18.13	31	18.13	31	11.11	19	171	35.26	405.64	41.23	474.09	23.5	270.59	1150.32	100	0.0143655
588	94.16	129	2.19	3	2.19	3	1.46	2	137	81.86	836.66	8.22	83.68	9.92	101.25	1021.59	100	0.0321497
589	48.48	80	12.12	20	9.7	16	29.7	49	165	46.54	594.4	30.56	389.07	22.91	292.52	1275.99	100	0.0204301
590	43.85	82	22.99	43	24.06	45	9.09	17	187	39.67	812.72	29.23	600.31	31.1	637.97	2051	100	0.020704
591	95.72	179	0	0	0	0	4.28	8	187	63.9	1458.94	18.41	418.55	17.69	402.89	2280.38	100	0.0725363
592	92.57	162	2.29	4	4.57	8	0.57	1	175	62.6	965.96	18.61	287.43	18.79	289.98	1543.37	100	0.0404801
593	97.95	191	0	0	0	0	2.05	4	195	91.88	3071.83	4.04	135	4.08	136.41	3343.24	100	0.285756
594	97.84	181	1.08	2	1.08	2	0	0	185	94.8	778.09	3.7	29.99	1.5	12.42	820.5	100	0.0407311
595	8.46	17	0	0	0	0	91.54	184	201	35.01	505.21	32.72	473.14	32.27	472.31	1450.66	100	0.0222314
596	48.76	98	0.5	1	0.5	1	50.25	101	201	46.24	675.61	27.49	395.73	26.26	380.64	1451.98	100	0.0773991
597	47.26	95	0.5	1	1.49	3	50.75	102	201	42.01	589.4	28.21	387.45	29.78	419.09	1395.94	100	0.0450303
598	90.31	177	0	0	0.51	1	9.18	18	196	55.45	868.79	21.27	337.22	23.29	367.6	1573.61	100	0.0895169
599	95.14	137	0.69	1	1.39	2	2.78	4	144	63.12	940.97	16.62	247.1	20.26	299.71	1487.78	100	0.0736053
600	79.17	114	7.64	11	10.42	15	2.78	4	144	45.53	591.85	23.42	303.38	31.05	403.54	1298.77	100	0.0349781
601	24.88	50	7.96	16	8.46	17	58.71	118	201	38.39	508.66	31.59	419.94	30.02	394.53	1323.13	100	0.024599
602	23.38	47	2.99	6	1.99	4	71.64	144	201	40.68	387.4	30.73	286.36	28.59	272.53	946.29	100	0.0224311
603	9.43	15	15.72	25	5.03	8	69.81	111	159	39.17	239.48	34.71	222.09	26.11	162.49	624.06	100	0.0163754
604	11.3	13	13.91	16	18.26	21	56.52	65	115	26.97	109.14	28.05	114.25	44.98	184.76	408.15	98	0.0150949
605	85.96	98	0	0	0	0	14.04	16	114	55.67	332.61	25.62	157.56	18.7	112.3	602.47	100	0.0706356
606	74.63	100	5.97	8	11.19	15	8.21	11	134	38.77	282.58	15.68	114.31	45.55	340.85	737.74	100	0.0341073
607	84.3	102	8.26	10	5.79	7	1.65	2	121	61.1	295.84	19.95	96.09	18.95	91.3	483.23	100	0.0482407
608	33.33	12	0	0	8.33	3	58.33	21	36	31.25	82.35	24.52	64.29	44.23	112.31	258.95	100	0.0170902
609	17.14	6	8.57	3	11.43	4	62.86	22	35	50.39	152.53	21.78	66.4	27.83	88.74	307.67	100	0.0143918
610	74.74	142	0.53	1	1.05	2	23.68	45	190	52.33	576.54	25.63	280.63	22.03	241.29	1098.46	100	0.0616885
611	39.24	62	12.66	20	12.03	19	36.08	57	158	41.62	309.49	29.44	218.51	28.94	214.64	742.64	100	0.0147651
612	26.87	36	18.66	25	11.94	16	42.54	57	134	36.31	273.79	32.15	240.76	31.53	233.05	747.6	100	0.0139068
613	50.67	76	5.33	8	6.67	10	37.33	56	150	42.15	307.17	26.74	195.49	31.11	234.31	736.97	100	0.0184176
614	55.77	87	8.97	14	8.33	13	26.92	42	156	43.18	264.87	31.24	192.95	25.58	155.82	613.64	100	0.0223187
615	49.23	64	8.46	11	8.46	11	33.85	44	130	52.79	226.39	20.84	88.87	26.37	111.23	426.49	100	0.0216655
616	17.48	18	8.74	9	55.34	57	18.45	19	103	41.92	156.9	23.59	89.82	34.49	128.39	375.11	100	0.010073
617	93.51	144	1.95	3	0.65	1	3.9	6	154	66.95	670.13	16.29	164.29	16.76	167.61	1002.03	100	0.0788016
618	21.12	34	21.12	34	21.12	34	36.65	59	161	35.12	364.78	31.47	323.32	33.41	347.29	1035.39	85	0.0140669
619	50.81	94	0.54	1	7.57	14	41.08	76	185	39.45	529.56	28.35	382.18	32.2	436.34	1348.08	100	0.0322353
620	88.81	119	1.49	2	0.75	1	8.96	12	134	86.45	1214.34	6.94	95.93	6.6	90.94	1401.21	100	0.131924
621	67.41	91	8.89	12	7.41	10	16.3	22	135	67	254.09	15.56	58.25	17.44	64.69	377.03	100	0.0195348
622	40.94	61	24.16	36	26.85	40	8.05	12	149	36.07	94.93	35.69	93.52	28.23	73.67	262.12	100	0.00363225
623	98.72	154	0.64	1	0	0	0.64	1	156	97.74	306.91	1.23	3.86	1.03	3.21	313.98	100	0.0174175
624	34.02	66	13.92	27	18.56	36	33.51	65	194	33.1	488.08	31.2	460.12	35.7	528.29	1476.49	100	0.0261823
625	95.04	134	2.13	3	0	0	2.84	4	141	61.16	1175.41	20.29	392.57	18.55	357.76	1925.74	100	0.130605
626	90	153	0	0	0	0	10	17	170	73.47	1297.93	14.02	245.78	12.51	220.48	1764.19	100	0.137912
627	68.66	92	10.45	14	9.7	13	11.19	15	134	55.02	454.21	22.71	187.21	22.28	184.79	826.21	100	0.0313139
628	56.74	80	9.93	14	8.51	12	24.82	35	141	44.06	276.64	26.97	169.99	28.96	183.48	630.11	100	0.0196119
629	33.1	47	14.08	20	18.31	26	34.51	49	142	40.53	170.58	26.33	112.85	33.14	140.17	423.6	100	0.00841601
630	48.89	66	8.15	11	9.63	13	33.33	45	135	36.26	129.3	29.71	106.71	34.03	122.46	358.47	100	0.0112065
631	41.32	50	19.83	24	18.18	22	20.66	25	121	47.61	154.56	21.85	70.72	30.54	98.77	324.05	100	0.00673825
632	23.08	45	6.67	13	7.69	15	62.56	122	195	33.99	469.72	32.47	446.38	33.54	464.6	1380.7	100	0.0278482
633	86.86	119	0.73	1	3.65	5	8.76	12	137	62.02	757.99	19.14	233.17	18.83	228.78	1219.94	100	0.135593
634	98.29	115	1.71	2	0	0	0	0	117	77.9	796.6	10.45	106.4	11.65	118.31	1021.31	100	0.133803
635	41.12	44	15.89	17	42.99	46	0	0	107	38.35	253.05	26.39	174.22	35.25	233.26	660.53	100	0.0185632
636	91.72	155	1.18	2	1.18	2	5.92	10	169	56.34	941.23	22.17	372.75	21.49	360.55	1674.53	100	0.0977491
637	99.21	126	0.79	1	0	0	0	0	127	75.93	1324.55	12.03	209.86	12.04	209.57	1743.98	100	0.0939676
638	40.64	76	0	0	0	0	59.36	111	187	77.56	1271.28	10.72	166.74	11.72	183.46	1621.48	100	0.303031
639	21.51	40	1.08	2	8.06	15	69.35	129	186	43.11	323.26	26.7	190.73	30.19	221.93	735.92	100	0.0511255
640	19.5	39	4.5	9	2	4	74	148	200	38.21	261.53	36.67	267.6	25.11	172.06	701.19	100	0.0259762
641	8.89	16	10.56	19	3.89	7	76.67	138	180	47.93	307.85	24.63	145.99	27.44	158.52	612.36	100	0.0166143
642	17.88	32	1.12	2	2.79	5	78.21	140	179	36.44	208.02	29.24	169.36	34.32	194.34	571.72	100	0.0144877
643	6.43	9	20.71	29	8.57	12	64.29	90	140	31.83	184.72	39.55	220.76	28.62	160.22	565.7	100	0.0184094
644	64.8	81	0.8	1	1.6	2	32.8	41	125	60.51	309.79	20.22	99.55	19.26	99.34	508.68	100	0.0339196
645	51.88	69	11.28	15	3.76	5	33.08	44	133	52.48	135.95	27.14	64.78	20.38	53.64	254.37	100	0.0271424
646	10.98	9	13.41	11	64.63	53	10.98	9	82	30.24	36.26	16.59	19.65	53.17	62.67	118.58	100	0.00719709
647	47.59	89	0.53	1	1.6	3	50.27	94	187	51.08	271.51	19.74	102.19	29.18	151.96	525.66	100	0.0269903
648	28.82	49	4.71	8	17.06	29	49.41	84	170	30.53	142.04	24.45	117.61	45.02	220.41	480.06	100	0.00932383
649	2.02	2	43.43	43	10.1	10	44.44	44	99	30.86	151.6	18.35	88.88	50.79	257.03	497.51	100	0.0173278
650	62.87	105	4.79	8	2.99	5	29.34	49	167	78.43	362.72	8.95	37.54	12.62	60.73	460.99	100	0.017732
651	81.12	116	2.1	3	1.4	2	15.38	22	143	61.38	269.01	19.97	83.92	18.66	80.92	433.85	100	0.0220804
652	40.54	45	3.6	4	1.8	2	54.05	60	111	45.8	229.07	27.76	139.23	26.44	136.07	504.37	100	0.023285
653	58.96	102	4.62	8	0	0	36.42	63	173	49.71	282.32	33.48	214.69	16.82	101.42	598.43	100	0.0697032
654	22.84	37	12.35	20	37.65	61	27.16	44	162	55.19	212.45	22.56	76.74	22.26	69.9	359.09	100	0.0208667
655	68.42	78	0.88	1	14.91	17	15.79	18	114	56.75	134.95	10.28	22.32	32.97	79.2	236.47	100	0.0236745
656	65.56	59	5.56	5	5.56	5	23.33	21	90	56.15	106.93	7.99	16.01	35.86	67.34	190.28	100	0.020763
657	79.38	77	9.28	9	2.06	2	9.28	9	97	77.04	263.06	16.86	52.04	6.1	16.65	331.75	100	0.0896595
658	21.88	42	3.13	6	12.5	24	62.5	120	192	37.63	320.81	23.66	208.4	38.71	347.92	877.13	99	0.0167808
659	91.47	118	0	0	0.78	1	7.75	10	129	92.06	857.92	2.25	20.52	5.69	51.53	929.97	100	0.117082
660	98.82	168	0	0	0	0	1.18	2	170	98.82	1238.29	0.68	8.13	0.5	5.92	1252.34	100	0.0728579
661	88.99	97	0	0	1.83	2	9.17	10	109	72.78	401.59	14.53	77.03	12.69	70.18	548.8	100	0.0706188
662	64.04	114	0	0	0	0	35.96	64	178	44.55	1127.67	28.05	714.27	27.4	696.58	2538.52	100	0.102083
663	16.29	29	3.93	7	5.06	9	74.72	133	178	34.83	940.29	32.06	861.06	33.12	889.72	2691.07	100	0.0253093
664	11.22	22	8.16	16	5.1	10	75.51	148	196	33.98	1003.06	32.46	955.57	33.56	987.16	2945.79	100	0.0272433
665	88.14	171	2.06	4	0	0	9.79	19	194	55.16	1886.93	22	752.68	22.83	780.46	3420.07	100	0.129152
666	77.72	150	7.77	15	7.25	14	7.25	14	193	45.51	1261.63	27.73	771.58	26.76	745.29	2778.5	100	0.0674835
667	70.31	135	11.98	23	13.54	26	4.17	8	192	43.88	1064.15	26.34	638.46	29.79	718.87	2421.48	100	0.0522561
668	97.93	189	0	0	0	0	2.07	4	193	76.4	1907.95	11.52	287.8	12.07	301.34	2497.09	100	0.140016
669	50.54	94	14.52	27	34.41	64	0.54	1	186	39.98	514.1	26.45	338.21	33.57	430.57	1282.88	100	0.0230693
670	99.46	184	0	0	0	0	0.54	1	185	99.81	2498.36	0.08	2.04	0.11	2.68	2503.08	100	0.141325
671	11.44	23	3.48	7	1.49	3	83.58	168	201	34.72	1033.7	32.99	981.64	32.29	962.74	2978.08	100	0.0240261
672	10.05	20	4.02	8	4.52	9	81.41	162	199	33.77	951.57	30.58	863.49	35.65	1007.85	2822.91	96	0.0199999
673	85.43	170	0	0	0	0	14.57	29	199	48.82	1478.52	26.82	815.82	24.36	740.79	3035.13	100	0.122912
674	94.33	183	0.52	1	1.55	3	3.61	7	194	58.41	1729.09	21.27	630.19	20.32	602.38	2961.66	100	0.115523
675	67.18	131	9.23	18	13.85	27	9.74	19	195	38.18	1090.97	30.21	862.32	31.6	903.47	2856.76	100	0.0568358
676	80.31	155	7.25	14	7.25	14	5.18	10	193	44.97	1280.32	26.44	751.73	28.59	813.72	2845.77	100	0.0763718
677	98.41	186	0	0	0.53	1	1.06	2	189	81.48	2520.16	9.12	279.78	9.4	287.42	3087.36	100	0.212235
678	93.55	174	1.61	3	3.23	6	1.61	3	186	66.02	1689.75	16.73	426.7	17.25	440.34	2556.79	100	0.100069
679	25.14	45	14.53	26	7.26	13	53.07	95	179	39.24	1130.57	30.47	874.62	30.29	868.45	2873.64	100	0.0374969
680	43.01	83	0.52	1	2.07	4	54.4	105	193	41.08	1145.83	28.41	789.21	30.51	849.31	2784.35	100	0.0509066
681	93.22	165	0.56	1	1.13	2	5.08	9	177	61.64	1893.91	18.78	575.68	19.58	598.96	3068.55	100	0.149924
682	68.57	120	6.29	11	5.71	10	19.43	34	175	47.15	1341.62	25.87	737.14	26.98	771.17	2849.93	100	0.0747712
683	25.26	49	0	0	0	0	74.74	145	194	38.12	864.63	31.7	721.42	30.18	685.39	2271.44	100	0.0420059
684	26.63	49	21.2	39	10.87	20	41.3	76	184	37.39	912.3	31.89	778.09	30.73	749.39	2439.78	92	0.0349448
685	96.7	176	0	0	0.55	1	2.75	5	182	83.62	2401.67	8.75	251.77	7.64	218.39	2871.83	100	0.174847
686	96.88	155	0	0	0	0	3.13	5	160	64.57	1598.91	17.26	428.56	18.17	453.18	2480.65	100	0.163657
687	53.81	106	19.29	38	9.14	18	17.77	35	197	38.19	718.67	32.02	603.07	29.79	557.42	1879.16	100	0.0467298
688	90.63	145	1.25	2	1.88	3	6.25	10	160	69.71	1269.42	15.29	280.75	15	273.34	1823.51	100	0.124032
689	90.86	179	0.51	1	0	0	8.63	17	197	84.47	2284.27	8.69	228.14	6.84	181.84	2694.25	100	0.243286
690	86.31	145	2.98	5	4.17	7	6.55	11	168	83.23	782.41	10.99	94.96	5.78	60.83	938.2	100	0.080471
691	14.29	17	67.23	80	17.65	21	0.84	1	119	45.34	112.41	34.92	76.3	19.75	42.43	231.14	100	0.00986343
