# Supplementary material for: A taxon-rich and genome-scale phylogeny of Opisthokonta
Source: PLoS Biol. 2024 Sep 16;22(9):e3002794. doi: 10.1371/journal.pbio.3002794 (PMC11426530; doi:10.1371/journal.pbio.3002794)
Supplement: S14 Table — (XLSX) [file pbio.3002794.s017.xlsx]

## Sheet: Table S14
Detailed information about 52 taxa selected to infer the single-copy orthologs using OrthoFinder
Species name	Phylum	Class	Order	Family	Genus	Type	Singe	Duplicate	Incomplete	Missing
Abeoforma whisleri	Ichthyosporea	Ichthyosporea	Ichthyophonida		Abeoforma	Transcriptome	74.1	3.9	15.3	6.7
Acanthoeca spectabilis	Choanoflagellatea	Choanoflagellata	Acanthoecida	Acanthoecidae	Acanthoeca	Transcriptome	90.6	2.7	1.6	5.1
Agalma elegans	Cnidaria	Hydrozoa	Siphonophorae	Agalmatidae	Agalma	Transcriptome	90.6	6.7	1.2	1.5
Ameiurus melas	Chordata	Actinopteri	Siluriformes	Ictaluridae	Ameiurus	Genome	91.8	2.4	3.1	2.7
Anneissia japonica	Echinodermata	Crinoidea	Comatulida	Comatulidae	Anneissia	Genome	72.2	24.3	1.6	1.9
Asterias rubens	Echinodermata	Asteroidea	Forcipulatida	Asteriidae	Asterias	Genome	79.6	19.6	0.4	0.4
Atta cephalotes	Arthropoda	Insecta	Hymenoptera	Formicidae	Atta	Genome	96.5	1.2	1.2	1.1
Bugula neritina	Bryozoa	Gymnolaemata	Cheilostomatida	Bugulidae	Bugula	Genome	65.9	8.6	13.3	12.2
Capitella teleta	Annelida	Polychaeta		Capitellidae	Capitella	Genome	92.2	2	4.3	1.5
Capsaspora owczarzaki	Filasterea	Filasterea			Capsaspora	Genome	91.8	0.8	3.1	4.3
Catenaria anguillulae	Blastocladiomycota	Blastocladiomycetes	Blastocladiales	Catenariaceae	Catenaria	Genome	77.6	5.5	8.2	8.7
Cavenderia fasciculata	Amoebozoa	Eumycetozoa	Acytosteliales	Cavenderiaceae	Cavenderia	Genome	90.2	0.4	3.5	5.9
Coemansia reversa	Zoopagomycota	Kickxellomycetes	Kickxellales	Kickxellaceae	Coemansia	Genome	93.3	0	3.9	2.8
Cuculus canorus	Chordata	Aves	Cuculiformes	Cuculidae	Cuculus	Genome	89.8	4.3	5.5	0.4
Curvularia kusanoi	Ascomycota	Dothideomycetes	Pleosporales	Pleosporaceae	Curvularia	Genome	99.6	0	0.4	0
Diplodia corticola	Ascomycota	Dothideomycetes	Botryosphaeriales	Botryosphaeriaceae	Diplodia	Genome	99.6	0	0.4	0
Elysia chlorotica	Mollusca	Gastropoda		Plakobranchidae	Elysia	Genome	92.2	0.8	3.1	3.9
Fonticula alba	Fonticula		Rotosphaerida	Fonticulaceae	Fonticula	Genome	68.2	2.7	10.6	18.5
Frieseomelitta varia	Arthropoda	Insecta	Hymenoptera	Apidae	Frieseomelitta	Genome	95.7	0.8	2	1.5
Grantia compressa	Porifera	Calcarea	Leucosolenida	Grantiidae	Grantia	Transcriptome	89	6.3	3.1	1.6
Helobdella robusta	Annelida	Clitellata	Rhynchobdellida	Glossiphoniidae	Helobdella	Genome	96.5	0.8	1.6	1.1
Hypsibius dujardini	Tardigrada	Eutardigrada	Parachela	Hypsibiidae	Hypsibius	Genome	89.8	2.4	3.9	3.9
Lampea sp	Ctenophora	Tentaculata	Cydippida	Lampeidae	Lampea	Transcriptome	85.1	9	2.4	3.5
Lichtheimia ramosa	Mucoromycota	Mucoromycetes	Mucorales	Lichtheimiaceae	Lichtheimia	Genome	95.7	2.4	0.8	1.1
Linderina pennispora	Zoopagomycota	Kickxellomycetes	Kickxellales	Kickxellaceae	Linderina	Genome	89.8	2.4	3.5	4.3
Lottia gigantea	Mollusca	Gastropoda		Lottiidae	Lottia	Genome	95.7	0.8	2.4	1.1
Microstomoeca roanoka	Choanoflagellatea	Choanoflagellata	Craspedida	Salpingoecidae	Microstomoeca	Transcriptome	90.6	2.7	2.7	4
Ocyropsis crystallina	Ctenophora	Tentaculata	Lobata	Ocyropsidae	Ocyropsis	Transcriptome	68.6	14.9	9.8	6.7
Onychostoma macrolepis	Chordata	Actinopteri	Cypriniformes	Cyprinidae	Onychostoma	Genome	93.7	2.7	0.8	2.8
Oulactis sp MM-2018	Cnidaria	Anthozoa	Actiniaria	Actiniidae	Oulactis	Transcriptome	92.5	0	4.7	2.8
Perca fluviatilis	Chordata	Actinopteri	Perciformes	Percidae	Perca	Genome	96.1	1.6	2	0.3
Platysternon megacephalum	Chordata		Testudines	Platysternidae	Platysternon	Genome	91.4	1.6	2.7	4.3
Pleraplysilla spinifera	Porifera	Demospongiae	Dendroceratida	Darwinellidae	Pleraplysilla	Transcriptome	87.1	11	1.6	0.3
Plicaturopsis crispa	Basidiomycota	Agaricomycetes	Amylocorticiales	Amylocorticiaceae	Plicaturopsis	Genome	98.4	0.8	0.8	0
Podospora comata	Ascomycota	Sordariomycetes	Sordariales	Podosporaceae	Podospora	Genome	100	0	0	0
Powellomyces hirtus	Chytridiomycota	Chytridiomycetes	Spizellomycetales	Powellomycetaceae	Powellomyces	Genome	94.1	0.4	2.4	3.1
Priapulus caudatus	Priapulida	Priapulimorpha	Priapulimorphida	Priapulidae	Priapulus	Genome	73.3	15.7	7.8	3.2
Pterosagitta draco	Chaetognatha	Sagittoidea	Aphragmophora	Pterosagittidae	Pterosagitta	Genome	83.1	3.9	9.8	3.2
Pyrrhoderma noxium	Basidiomycota	Agaricomycetes	Hymenochaetales	Hymenochaetaceae	Pyrrhoderma	Genome	98.4	0.4	1.2	0
Ramazzottius varieornatus	Tardigrada	Eutardigrada	Parachela	Ramazzottiidae	Ramazzottius	Genome	88.2	4.3	3.1	4.4
Rozella allomycis	Cryptomycota				Rozella	Genome	71.4	0	11.4	17.2
Saccoglossus kowalevskii	Hemichordata	Enteropneusta		Harrimaniidae	Saccoglossus	Genome	84.3	3.5	9.4	2.8
Spizellomyces punctatus	Chytridiomycota	Chytridiomycetes	Spizellomycetales	Spizellomycetaceae	Spizellomyces	Genome	93.3	1.6	2.7	2.4
Spizellomyces sp palustris	Chytridiomycota	Chytridiomycetes	Spizellomycetales	Spizellomycetaceae	Spizellomyces	Genome	94.5	0.4	3.9	1.2
Sporisorium reilianum	Basidiomycota	Ustilaginomycetes	Ustilaginales	Ustilaginaceae	Sporisorium	Genome	99.6	0	0	0.4
Syncephalastrum racemosum	Mucoromycota	Mucoromycetes	Mucorales	Syncephalastraceae	Syncephalastrum	Genome	95.7	1.6	2.4	0.3
Thecamonas trahens	Apusomonadida			Apusomonadidae	Thecamonas	Genome	81.6	0	7.1	11.3
Tieghemostelium lacteum	Amoebozoa	Eumycetozoa	Dictyosteliales	Raperosteliaceae	Tieghemostelium	Genome	90.2	0.8	4.7	4.3
Trichoplax adhaerens	Placozoa			Trichoplacidae	Trichoplax	Genome	92.5	0.4	4.7	2.4
Trichoplax sp H2	Placozoa			Trichoplacidae	Trichoplax	Genome	94.9	1.2	2.4	1.5
Vespula pensylvanica	Arthropoda	Insecta	Hymenoptera	Vespidae	Vespula	Genome	96.9	0.4	1.2	1.5
Zosterops borbonicus	Chordata	Aves	Passeriformes	Zosteropidae	Zosterops	Genome	93.7	1.6	2.7	2
