# Supplementary material for: A taxon-rich and genome-scale phylogeny of Opisthokonta
Source: PLoS Biol. 2024 Sep 16;22(9):e3002794. doi: 10.1371/journal.pbio.3002794 (PMC11426530; doi:10.1371/journal.pbio.3002794)
Supplement: S15 Table — (XLSX) [file pbio.3002794.s018.xlsx]

## Sheet: Table S15
27 long-branched taxa
Species name	Long branch score	Phylum
Saccharomyces cerevisiae	32.779	Ascomycota
Smittium megazygosporum	28.8567	Zoopagomycota
Akanthomyces lecanii	27.2717	Ascomycota
Coniella lustricola	27.2328	Ascomycota
Smittium simulii	25.5776	Zoopagomycota
Pyricularia grisea	26.379	Ascomycota
Podospora comata	26.2961	Ascomycota
Curvularia kusanoi	27.1201	Ascomycota
Sphaerulina musiva	26.9737	Ascomycota
Fusarium fujikuroi	25.1116	Ascomycota
Sphaceloma murrayae	26.0866	Ascomycota
Smittium mucronatum	24.7	Zoopagomycota
Cylindrobasidium torrendii	24.713	Basidiomycota
Pterula gracilis	24.3161	Basidiomycota
Lophiotrema nucula	25.2407	Ascomycota
Colletotrichum shisoi	23.4273	Ascomycota
Aureobasidium namibiae	23.7952	Ascomycota
Fistulina hepatica	22.7459	Basidiomycota
Delphinella strobiligena	23.0585	Ascomycota
Coprinopsis marcescibilis	22.0076	Basidiomycota
Penicillium oxalicum	22.5792	Ascomycota
Lophium mytilinum	22.4205	Ascomycota
Hypoxylon sp CI-4A	21.1009	Ascomycota
Rhizodiscina lignyota	20.4997	Ascomycota
Hartaetosiga gracilis	21.534	Choanoflagellatea
Hartaetosiga balthica	21.5834	Choanoflagellatea
Lepidopterella palustris	20.4727	Ascomycota
