# Supplementary material for: A taxon-rich and genome-scale phylogeny of Opisthokonta
Source: PLoS Biol. 2024 Sep 16;22(9):e3002794. doi: 10.1371/journal.pbio.3002794 (PMC11426530; doi:10.1371/journal.pbio.3002794)
Supplement: S16 Table — (XLSX) [file pbio.3002794.s019.xlsx]

## Sheet: Table S16
Different sampling densities for the taxon subsampling analysis
60 Taxa		120 Taxa		180 Taxa		240 Taxa
Species name	Phylum	Species name	Phylum	Species_name	Phylum	Species_name	Phylum
Parvularia_atlantis		Abeoforma_whisleri	Ichthyosporea	Abeoforma_whisleri	Ichthyosporea	Abeoforma_whisleri	Ichthyosporea
Dictyostelium_discoideum	Amoebozoa	Allomyces_macrogynus	Blastocladiomycota	Allomyces_macrogynus	Blastocladiomycota	Allomyces_macrogynus	Blastocladiomycota
Heterostelium_album	Amoebozoa	Amoebidium_parasiticum	Ichthyosporea	Amoebidium_parasiticum	Ichthyosporea	Amoebidium_parasiticum	Ichthyosporea
Mastigamoeba_balamuthi	Amoebozoa	Amphimedon_queenslandica	Porifera	Amphimedon_queenslandica	Porifera	Amphimedon_queenslandica	Porifera
Tieghemostelium_lacteum	Amoebozoa	Capsaspora_owczarzaki	Filasterea	Capsaspora_owczarzaki	Filasterea	Capsaspora_owczarzaki	Filasterea
Nutomonas_longa	Ancyromonadida	Catenaria_anguillulae	Blastocladiomycota	Catenaria_anguillulae	Blastocladiomycota	Catenaria_anguillulae	Blastocladiomycota
Helobdella_robusta	Annelida	Chromosphaera_perkinsii	Ichthyosporea	Chromosphaera_perkinsii	Ichthyosporea	Chromosphaera_perkinsii	Ichthyosporea
Lamellibrachia_luymsi	Annelida	Coemansia_reversa	Zoopagomycota	Coemansia_reversa	Zoopagomycota	Coemansia_reversa	Zoopagomycota
Thecamonas_trahens	Apusomonadida	Corallochytrium_limacisporum	Pluriformea	Corallochytrium_limacisporum	Pluriformea	Corallochytrium_limacisporum	Pluriformea
Vespula_pensylvanica	Arthropoda	Creolimax_fragrantissima	Ichthyosporea	Creolimax_fragrantissima	Ichthyosporea	Creolimax_fragrantissima	Ichthyosporea
Zeugodacus_cucurbitae	Arthropoda	Dictyostelium_discoideum	Amoebozoa	Dictyostelium_discoideum	Amoebozoa	Dictyostelium_discoideum	Amoebozoa
Podospora_comata	Ascomycota	Elysia_chlorotica	Mollusca	Elysia_chlorotica	Mollusca	Elysia_chlorotica	Mollusca
Sphaerulina_musiva	Ascomycota	Ephydatia_muelleri	Porifera	Ephydatia_muelleri	Porifera	Ephydatia_muelleri	Porifera
Schizopora_paradoxa	Basidiomycota	Exaiptasia_pallida	Cnidaria	Exaiptasia_pallida	Cnidaria	Exaiptasia_pallida	Cnidaria
Sporisorium_reilianum	Basidiomycota	Fonticula_alba	Fonticula	Fonticula_alba	Fonticula	Fonticula_alba	Fonticula
Allomyces_macrogynus	Blastocladiomycota	Helobdella_robusta	Annelida	Helobdella_robusta	Annelida	Helobdella_robusta	Annelida
Catenaria_anguillulae	Blastocladiomycota	Heterostelium_album	Amoebozoa	Heterostelium_album	Amoebozoa	Heterostelium_album	Amoebozoa
Pygsuia_biforma	Breviatea	Homo_sapiens	Chordata	Homo_sapiens	Chordata	Homo_sapiens	Chordata
Monosiga_brevicollis	Choanoflagellatea	Ichthyophonus_hoferi	Ichthyosporea	Ichthyophonus_hoferi	Ichthyosporea	Ichthyophonus_hoferi	Ichthyosporea
Salpingoeca_rosetta	Choanoflagellatea	Lamellibrachia_luymsi	Annelida	Lamellibrachia_luymsi	Annelida	Lamellibrachia_luymsi	Annelida
Homo_sapiens	Chordata	Linderina_pennispora	Zoopagomycota	Linderina_pennispora	Zoopagomycota	Linderina_pennispora	Zoopagomycota
Mus_musculus	Chordata	Lithocolla_globosa	Rotosphaerida	Lithocolla_globosa	Rotosphaerida	Lithocolla_globosa	Rotosphaerida
Spizellomyces_sp_palustris	Chytridiomycota	Lottia_gigantea	Mollusca	Lottia_gigantea	Mollusca	Lottia_gigantea	Mollusca
Synchytrium_microbalum	Chytridiomycota	Mastigamoeba_balamuthi	Amoebozoa	Mastigamoeba_balamuthi	Amoebozoa	Mastigamoeba_balamuthi	Amoebozoa
Exaiptasia_pallida	Cnidaria	Ministeria_vibrans	Filasterea	Ministeria_vibrans	Filasterea	Ministeria_vibrans	Filasterea
Rhopilema_esculentum	Cnidaria	Mnemiopsis_leidyi	Ctenophora	Mnemiopsis_leidyi	Ctenophora	Mnemiopsis_leidyi	Ctenophora
Paramicrosporidium_saccamoebae	Cryptomycota	Monosiga_brevicollis	Choanoflagellatea	Monosiga_brevicollis	Choanoflagellatea	Monosiga_brevicollis	Choanoflagellatea
Rozella_allomycis	Cryptomycota	Mus_musculus	Chordata	Mus_musculus	Chordata	Mus_musculus	Chordata
Mnemiopsis_leidyi	Ctenophora	Nutomonas_longa	Ancyromonadida	Nutomonas_longa	Ancyromonadida	Nutomonas_longa	Ancyromonadida
Pleurobrachia_bachei	Ctenophora	Paramicrosporidium_saccamoebae	Cryptomycota	Paramicrosporidium_saccamoebae	Cryptomycota	Paramicrosporidium_saccamoebae	Cryptomycota
Capsaspora_owczarzaki	Filasterea	Parvularia_atlantis		Parvularia_atlantis		Parvularia_atlantis
Ministeria_vibrans	Filasterea	Pigoraptor_chileana	Filasterea	Pigoraptor_chileana	Filasterea	Pigoraptor_chileana	Filasterea
Pigoraptor_chileana	Filasterea	Pigoraptor_vietnamica	Filasterea	Pigoraptor_vietnamica	Filasterea	Pigoraptor_vietnamica	Filasterea
Pigoraptor_vietnamica	Filasterea	Pirum_gemmata	Ichthyosporea	Pirum_gemmata	Ichthyosporea	Pirum_gemmata	Ichthyosporea
Fonticula_alba	Fonticula	Pleurobrachia_bachei	Ctenophora	Pleurobrachia_bachei	Ctenophora	Pleurobrachia_bachei	Ctenophora
Ptychodera_flava	Hemichordata	Podospora_comata	Ascomycota	Podospora_comata	Ascomycota	Podospora_comata	Ascomycota
Saccoglossus_kowalevskii	Hemichordata	Ptychodera_flava	Hemichordata	Ptychodera_flava	Hemichordata	Ptychodera_flava	Hemichordata
Abeoforma_whisleri	Ichthyosporea	Pygsuia_biforma	Breviatea	Pygsuia_biforma	Breviatea	Pygsuia_biforma	Breviatea
Amoebidium_parasiticum	Ichthyosporea	Rhizopus_microsporus	Mucoromycota	Rhizopus_microsporus	Mucoromycota	Rhizopus_microsporus	Mucoromycota
Chromosphaera_perkinsii	Ichthyosporea	Rhopilema_esculentum	Cnidaria	Rhopilema_esculentum	Cnidaria	Rhopilema_esculentum	Cnidaria
Creolimax_fragrantissima	Ichthyosporea	Rozella_allomycis	Cryptomycota	Rozella_allomycis	Cryptomycota	Rozella_allomycis	Cryptomycota
Ichthyophonus_hoferi	Ichthyosporea	Saccoglossus_kowalevskii	Hemichordata	Saccoglossus_kowalevskii	Hemichordata	Saccoglossus_kowalevskii	Hemichordata
Pirum_gemmata	Ichthyosporea	Salpingoeca_rosetta	Choanoflagellatea	Salpingoeca_rosetta	Choanoflagellatea	Salpingoeca_rosetta	Choanoflagellatea
Sphaeroforma_arctica	Ichthyosporea	Schizopora_paradoxa	Basidiomycota	Schizopora_paradoxa	Basidiomycota	Schizopora_paradoxa	Basidiomycota
Sphaeroforma_gastrica	Ichthyosporea	Sphaeroforma_arctica	Ichthyosporea	Sphaeroforma_arctica	Ichthyosporea	Sphaeroforma_arctica	Ichthyosporea
Sphaeroforma_tapetis	Ichthyosporea	Sphaeroforma_gastrica	Ichthyosporea	Sphaeroforma_gastrica	Ichthyosporea	Sphaeroforma_gastrica	Ichthyosporea
Sphaerothecum_destruens	Ichthyosporea	Sphaeroforma_tapetis	Ichthyosporea	Sphaeroforma_tapetis	Ichthyosporea	Sphaeroforma_tapetis	Ichthyosporea
Elysia_chlorotica	Mollusca	Sphaerothecum_destruens	Ichthyosporea	Sphaerothecum_destruens	Ichthyosporea	Sphaerothecum_destruens	Ichthyosporea
Lottia_gigantea	Mollusca	Sphaerulina_musiva	Ascomycota	Sphaerulina_musiva	Ascomycota	Sphaerulina_musiva	Ascomycota
Rhizopus_microsporus	Mucoromycota	Spizellomyces_sp_palustris	Chytridiomycota	Spizellomyces_sp_palustris	Chytridiomycota	Spizellomyces_sp_palustris	Chytridiomycota
Syncephalastrum_racemosum	Mucoromycota	Sporisorium_reilianum	Basidiomycota	Sporisorium_reilianum	Basidiomycota	Sporisorium_reilianum	Basidiomycota
Trichoplax_adhaerens	Placozoa	Syncephalastrum_racemosum	Mucoromycota	Syncephalastrum_racemosum	Mucoromycota	Syncephalastrum_racemosum	Mucoromycota
Trichoplax_sp_H2	Placozoa	Synchytrium_microbalum	Chytridiomycota	Synchytrium_microbalum	Chytridiomycota	Synchytrium_microbalum	Chytridiomycota
Corallochytrium_limacisporum	Pluriformea	Syssomonas_multiformis	Pluriformea	Syssomonas_multiformis	Pluriformea	Syssomonas_multiformis	Pluriformea
Syssomonas_multiformis	Pluriformea	Thecamonas_trahens	Apusomonadida	Thecamonas_trahens	Apusomonadida	Thecamonas_trahens	Apusomonadida
Amphimedon_queenslandica	Porifera	Tieghemostelium_lacteum	Amoebozoa	Tieghemostelium_lacteum	Amoebozoa	Tieghemostelium_lacteum	Amoebozoa
Ephydatia_muelleri	Porifera	Trichoplax_adhaerens	Placozoa	Trichoplax_adhaerens	Placozoa	Trichoplax_adhaerens	Placozoa
Lithocolla_globosa	Rotosphaerida	Trichoplax_sp_H2	Placozoa	Trichoplax_sp_H2	Placozoa	Trichoplax_sp_H2	Placozoa
Coemansia_reversa	Zoopagomycota	Vespula_pensylvanica	Arthropoda	Vespula_pensylvanica	Arthropoda	Vespula_pensylvanica	Arthropoda
Linderina_pennispora	Zoopagomycota	Zeugodacus_cucurbitae	Arthropoda	Zeugodacus_cucurbitae	Arthropoda	Zeugodacus_cucurbitae	Arthropoda
		Ramazzottius_varieornatus	Tardigrada	Ramazzottius_varieornatus	Tardigrada	Ramazzottius_varieornatus	Tardigrada
		Pleraplysilla_spinifera	Porifera	Pleraplysilla_spinifera	Porifera	Pleraplysilla_spinifera	Porifera
		Paraphelidium_tribonemae	Aphelida	Paraphelidium_tribonemae	Aphelida	Paraphelidium_tribonemae	Aphelida
		Colletotrichum_shisoi	Ascomycota	Colletotrichum_shisoi	Ascomycota	Colletotrichum_shisoi	Ascomycota
		Ocyropsis_crystallina_guttata	Ctenophora	Ocyropsis_crystallina_guttata	Ctenophora	Ocyropsis_crystallina_guttata	Ctenophora
		Jaapia_argillacea	Basidiomycota	Jaapia_argillacea	Basidiomycota	Jaapia_argillacea	Basidiomycota
		Asarcornis_scutulata	Chordata	Asarcornis_scutulata	Chordata	Asarcornis_scutulata	Chordata
		Tedania_anhelans	Porifera	Tedania_anhelans	Porifera	Tedania_anhelans	Porifera
		Podila_verticillata	Mucoromycota	Podila_verticillata	Mucoromycota	Podila_verticillata	Mucoromycota
		Syncephalis_pseudoplumigaleata	Zoopagomycota	Syncephalis_pseudoplumigaleata	Zoopagomycota	Syncephalis_pseudoplumigaleata	Zoopagomycota
		Pomacea_canaliculata	Mollusca	Pomacea_canaliculata	Mollusca	Pomacea_canaliculata	Mollusca
		Fistulina_hepatica	Basidiomycota	Fistulina_hepatica	Basidiomycota	Fistulina_hepatica	Basidiomycota
		Praesagittifera_naikaiensis	Xenacoelomorpha	Praesagittifera_naikaiensis	Xenacoelomorpha	Praesagittifera_naikaiensis	Xenacoelomorpha
		Bolinopsis_infundibulum	Ctenophora	Bolinopsis_infundibulum	Ctenophora	Bolinopsis_infundibulum	Ctenophora
		Bolinopsis_ashleyi	Ctenophora	Bolinopsis_ashleyi	Ctenophora	Bolinopsis_ashleyi	Ctenophora
		Branchiostoma_belcheri	Chordata	Branchiostoma_belcheri	Chordata	Branchiostoma_belcheri	Chordata
		Curvularia_kusanoi	Ascomycota	Curvularia_kusanoi	Ascomycota	Curvularia_kusanoi	Ascomycota
		Savillea_parva	Choanoflagellatea	Savillea_parva	Choanoflagellatea	Savillea_parva	Choanoflagellatea
		Spizellomyces_punctatus	Chytridiomycota	Spizellomyces_punctatus	Chytridiomycota	Spizellomyces_punctatus	Chytridiomycota
		Amanita_thiersii	Basidiomycota	Amanita_thiersii	Basidiomycota	Amanita_thiersii	Basidiomycota
		Pleurobrachia_sp_UF-2017	Ctenophora	Pleurobrachia_sp_UF-2017	Ctenophora	Pleurobrachia_sp_UF-2017	Ctenophora
		Botrytis_tulipae	Ascomycota	Botrytis_tulipae	Ascomycota	Botrytis_tulipae	Ascomycota
		Physalia_physalis	Cnidaria	Physalia_physalis	Cnidaria	Physalia_physalis	Cnidaria
		Penicillium_oxalicum	Ascomycota	Penicillium_oxalicum	Ascomycota	Penicillium_oxalicum	Ascomycota
		Arctia_plantaginis	Arthropoda	Arctia_plantaginis	Arthropoda	Arctia_plantaginis	Arthropoda
		Diplodia_corticola	Ascomycota	Diplodia_corticola	Ascomycota	Diplodia_corticola	Ascomycota
		Oscarella_pearsei	Porifera	Oscarella_pearsei	Porifera	Oscarella_pearsei	Porifera
		Branchiostoma_lanceolatum	Chordata	Branchiostoma_lanceolatum	Chordata	Branchiostoma_lanceolatum	Chordata
		Akanthomyces_lecanii	Ascomycota	Akanthomyces_lecanii	Ascomycota	Akanthomyces_lecanii	Ascomycota
		Lubomirskia_baikalensis	Porifera	Lubomirskia_baikalensis	Porifera	Lubomirskia_baikalensis	Porifera
		Lophium_mytilinum	Ascomycota	Lophium_mytilinum	Ascomycota	Lophium_mytilinum	Ascomycota
		Orbicella_faveolata	Cnidaria	Orbicella_faveolata	Cnidaria	Orbicella_faveolata	Cnidaria
		Goniastrea_aspera	Cnidaria	Goniastrea_aspera	Cnidaria	Goniastrea_aspera	Cnidaria
		Onychostoma_macrolepis	Chordata	Onychostoma_macrolepis	Chordata	Onychostoma_macrolepis	Chordata
		Obba_rivulosa	Basidiomycota	Obba_rivulosa	Basidiomycota	Obba_rivulosa	Basidiomycota
		Rhizodiscina_lignyota	Ascomycota	Rhizodiscina_lignyota	Ascomycota	Rhizodiscina_lignyota	Ascomycota
		Glomus_cerebriforme	Mucoromycota	Glomus_cerebriforme	Mucoromycota	Glomus_cerebriforme	Mucoromycota
		Salpingoeca_kvevrii	Choanoflagellatea	Salpingoeca_kvevrii	Choanoflagellatea	Salpingoeca_kvevrii	Choanoflagellatea
		Hofstenia_miamia	Xenacoelomorpha	Hofstenia_miamia	Xenacoelomorpha	Hofstenia_miamia	Xenacoelomorpha
		Mycale_phyllophila	Porifera	Mycale_phyllophila	Porifera	Mycale_phyllophila	Porifera
		Carteriospongia_foliascens	Porifera	Carteriospongia_foliascens	Porifera	Carteriospongia_foliascens	Porifera
		Neocallimastix_californiae	Chytridiomycota	Neocallimastix_californiae	Chytridiomycota	Neocallimastix_californiae	Chytridiomycota
		Salpingoeca_helianthica	Choanoflagellatea	Salpingoeca_helianthica	Choanoflagellatea	Salpingoeca_helianthica	Choanoflagellatea
		Nematostella_vectensis	Cnidaria	Nematostella_vectensis	Cnidaria	Nematostella_vectensis	Cnidaria
		Helgoeca_nana	Choanoflagellatea	Helgoeca_nana	Choanoflagellatea	Helgoeca_nana	Choanoflagellatea
		Platysternon_megacephalum	Chordata	Platysternon_megacephalum	Chordata	Platysternon_megacephalum	Chordata
		Phycomyces_blakesleeanus	Mucoromycota	Phycomyces_blakesleeanus	Mucoromycota	Phycomyces_blakesleeanus	Mucoromycota
		Vaceletia_sp_TG10	Porifera	Vaceletia_sp_TG10	Porifera	Vaceletia_sp_TG10	Porifera
		Beroe_sp_UF-2017	Ctenophora	Beroe_sp_UF-2017	Ctenophora	Beroe_sp_UF-2017	Ctenophora
		Clunio_marinus	Arthropoda	Clunio_marinus	Arthropoda	Clunio_marinus	Arthropoda
		Saccharomyces_cerevisiae	Ascomycota	Saccharomyces_cerevisiae	Ascomycota	Saccharomyces_cerevisiae	Ascomycota
		Jimgerdemannia_flammicorona	Mucoromycota	Jimgerdemannia_flammicorona	Mucoromycota	Jimgerdemannia_flammicorona	Mucoromycota
		Crucibulum_laeve	Basidiomycota	Crucibulum_laeve	Basidiomycota	Crucibulum_laeve	Basidiomycota
		Acropora_digitifera	Cnidaria	Acropora_digitifera	Cnidaria	Acropora_digitifera	Cnidaria
		Picoides_pubescens	Chordata	Picoides_pubescens	Chordata	Picoides_pubescens	Chordata
		Gigaspora_margarita	Mucoromycota	Gigaspora_margarita	Mucoromycota	Gigaspora_margarita	Mucoromycota
		Spongilla_lacustris	Porifera	Spongilla_lacustris	Porifera	Spongilla_lacustris	Porifera
		Montipora_foliosa	Cnidaria	Montipora_foliosa	Cnidaria	Montipora_foliosa	Cnidaria
		Sistotremastrum_suecicum	Basidiomycota	Sistotremastrum_suecicum	Basidiomycota	Sistotremastrum_suecicum	Basidiomycota
		Plankina_jani	Porifera	Plankina_jani	Porifera	Plankina_jani	Porifera
				Thamnocephalis_sphaerospora	Zoopagomycota	Thamnocephalis_sphaerospora	Zoopagomycota
				Corticium_candelabrum	Porifera	Corticium_candelabrum	Porifera
				Cystodytes_dellechiajei	Chordata	Cystodytes_dellechiajei	Chordata
				Halichondria_panicea	Porifera	Halichondria_panicea	Porifera
				Vampyroctena_delmarvensis	Ctenophora	Vampyroctena_delmarvensis	Ctenophora
				Porites_lutea	Cnidaria	Porites_lutea	Cnidaria
				Danio_rerio	Chordata	Danio_rerio	Chordata
				Muntiacus_muntjak	Chordata	Muntiacus_muntjak	Chordata
				Helicocarpus_griseus	Ascomycota	Helicocarpus_griseus	Ascomycota
				Pleurotus_pulmonarius	Basidiomycota	Pleurotus_pulmonarius	Basidiomycota
				Drosophila_melanogaster	Arthropoda	Drosophila_melanogaster	Arthropoda
				Hydractinia_echinata	Cnidaria	Hydractinia_echinata	Cnidaria
				Ameiurus_melas	Chordata	Ameiurus_melas	Chordata
				Salpa_fusiformis	Chordata	Salpa_fusiformis	Chordata
				Plumapathes_pennacea	Cnidaria	Plumapathes_pennacea	Cnidaria
				Bugula_neritina	Bryozoa	Bugula_neritina	Bryozoa
				Hormiphora_sp	Ctenophora	Hormiphora_sp	Ctenophora
				Actinodendron_plumosum	Cnidaria	Actinodendron_plumosum	Cnidaria
				Eudyptes_moseleyi	Chordata	Eudyptes_moseleyi	Chordata
				Asterias_rubens	Echinodermata	Asterias_rubens	Echinodermata
				Rhizopus_delemar	Mucoromycota	Rhizopus_delemar	Mucoromycota
				Apolygus_lucorum	Arthropoda	Apolygus_lucorum	Arthropoda
				Mylnosiga_fluctuans	Choanoflagellatea	Mylnosiga_fluctuans	Choanoflagellatea
				Ciona_savignyi	Chordata	Ciona_savignyi	Chordata
				Dysidea_avara	Porifera	Dysidea_avara	Porifera
				Lampea_sp	Ctenophora	Lampea_sp	Ctenophora
				Dimargaris_cristalligena	Zoopagomycota	Dimargaris_cristalligena	Zoopagomycota
				Halistemma_rubrum	Cnidaria	Halistemma_rubrum	Cnidaria
				Asymmetron_lucayanum	Chordata	Asymmetron_lucayanum	Chordata
				Atta_cephalotes	Arthropoda	Atta_cephalotes	Arthropoda
				Xenia_sp	Cnidaria	Xenia_sp	Cnidaria
				Diaphanoeca_grandis	Choanoflagellatea	Diaphanoeca_grandis	Choanoflagellatea
				Dryodora_glandiformis	Ctenophora	Dryodora_glandiformis	Ctenophora
				Axinella_damicornis	Porifera	Axinella_damicornis	Porifera
				Cliona_orientalis	Porifera	Cliona_orientalis	Porifera
				Conidiobolus_coronatus	Zoopagomycota	Conidiobolus_coronatus	Zoopagomycota
				Aplysia_californica	Mollusca	Aplysia_californica	Mollusca
				Furculomyces_boomerangus	Zoopagomycota	Furculomyces_boomerangus	Zoopagomycota
				Iasis_cylindrica	Chordata	Iasis_cylindrica	Chordata
				Coeloplana_cf._meteoris	Ctenophora	Coeloplana_cf._meteoris	Ctenophora
				Phyllodiscus_semoni	Cnidaria	Phyllodiscus_semoni	Cnidaria
				Crambe_crambe	Porifera	Crambe_crambe	Porifera
				Aplysina_aerophoba	Porifera	Aplysina_aerophoba	Porifera
				Aphis_craccivora	Arthropoda	Aphis_craccivora	Arthropoda
				Oulactis_sp_MM-2018	Cnidaria	Oulactis_sp_MM-2018	Cnidaria
				Mizuhopecten_yessoensis	Mollusca	Mizuhopecten_yessoensis	Mollusca
				Pterula_gracilis	Basidiomycota	Pterula_gracilis	Basidiomycota
				Symsagittifera_roscoffensis	Xenacoelomorpha	Symsagittifera_roscoffensis	Xenacoelomorpha
				Lucilia_cuprina	Arthropoda	Lucilia_cuprina	Arthropoda
				Mytilus_coruscus	Mollusca	Mytilus_coruscus	Mollusca
				Batrachochytrium_dendrobatidis	Chytridiomycota	Batrachochytrium_dendrobatidis	Chytridiomycota
				Fusarium_fujikuroi	Ascomycota	Fusarium_fujikuroi	Ascomycota
				Euplokamis_dunlapae	Ctenophora	Euplokamis_dunlapae	Ctenophora
				Hydra_vulgaris	Cnidaria	Hydra_vulgaris	Cnidaria
				Lophiotrema_nucula	Ascomycota	Lophiotrema_nucula	Ascomycota
				Haliclona_amboinensis	Porifera	Haliclona_amboinensis	Porifera
				Coniella_lustricola	Ascomycota	Coniella_lustricola	Ascomycota
				Pelagia_noctiluca	Cnidaria	Pelagia_noctiluca	Cnidaria
				Latrunculia_apicalis	Porifera	Latrunculia_apicalis	Porifera
				Placozoa_H6	Placozoa	Placozoa_H6	Placozoa
						Kwoniella_shandongensis	Basidiomycota
						Microstomoeca_roanoka	Choanoflagellatea
						Delphinella_strobiligena	Ascomycota
						Agalma_elegans	Cnidaria
						Sarcotragus_fasciculatus	Porifera
						Nemertoderma_westbladi	Xenacoelomorpha
						Lichtheimia_ramosa	Mucoromycota
						Stylophora_pistillata	Cnidaria
						Apophysomyces_ossiformis	Mucoromycota
						Notospermus_geniculatus	Nemertea
						Plicaturopsis_crispa	Basidiomycota
						Lubomirskia_sp_A10	Porifera
						Phorbas_areolatus	Porifera
						Anneissia_japonica	Echinodermata
						Crassostrea_gigas	Mollusca
						Tigriopus_californicus	Arthropoda
						Mycale_grandis	Porifera
						Powellomyces_hirtus	Chytridiomycota
						Suillus_luteus	Basidiomycota
						Hyaloscypha_variabilis	Ascomycota
						Heliocybe_sulcata	Basidiomycota
						Pleurobrachia_pileus	Ctenophora
						Olpidium_bornovanus	Olpidiomycota
						Octopus_sinensis	Mollusca
						Renilla_muelleri	Cnidaria
						Diphyes_dispar	Cnidaria
						Coprinopsis_marcescibilis	Basidiomycota
						Meara_stichopi	Xenacoelomorpha
						Glottidia_pyramidata	Brachiopoda
						Mertensiidae_sp	Ctenophora
						Chrysaora_quinquecirrha	Cnidaria
						Pyricularia_grisea	Ascomycota
						Pukia_falcata	Ctenophora
						Crassisporium_funariophilum	Basidiomycota
						Boleophthalmus_pectinirostris	Chordata
						Bolinopsis_mikado	Ctenophora
						Biomphalaria_glabrata	Mollusca
						Chytriomyces_confervae	Chytridiomycota
						Geodia_atlantica	Porifera
						Stephanoeca_diplocostata.Australia	Choanoflagellatea
						Smittium_mucronatum	Zoopagomycota
						Cuculus_canorus	Chordata
						Absidia_glauca	Mucoromycota
						Linnemannia_elongata	Mucoromycota
						Lichtheimia_corymbifera	Mucoromycota
						Sphaceloma_murrayae	Ascomycota
						Salpingoeca_infusionum	Choanoflagellatea
						Codosiga_hollandica	Choanoflagellatea
						Pediculus_humanus	Arthropoda
						Leuconia_nivea	Porifera
						Lobosporangium_transversale	Mucoromycota
						Pocillopora_damicornis	Cnidaria
						Choanephora_cucurbitarum	Mucoromycota
						Tethya_wilhelma	Porifera
						Didymoeca_costata	Choanoflagellatea
						Botryobasidium_botryosum	Basidiomycota
						Ocyropsis_crystallina	Ctenophora
						Synchytrium_endobioticum	Chytridiomycota
						Dendrilla_antarctica	Porifera
						Hesseltinella_vesiculosa	Mucoromycota
